# Supplementary material for: A detailed methodology to model the Non Contact Tonometry: a Fluid Structure Interaction study
Source: Front Bioeng Biotechnol. 2022 Oct 4;10:981665. doi: 10.3389/fbioe.2022.981665 (PMC9576856; doi:10.3389/fbioe.2022.981665)
Supplement: Supplementary file 1 [file DataSheet1.ZIP]

Archive with 1 entries (1 files):
- eye_geometry.igs
