# Supplementary material for: A detailed methodology to model the Non Contact Tonometry: a Fluid Structure Interaction study
Source: Front Bioeng Biotechnol. 2022 Oct 4;10:981665. doi: 10.3389/fbioe.2022.981665 (PMC9576856; doi:10.3389/fbioe.2022.981665)
Supplement: Supplementary file 1 [file DataSheet1.ZIP › eye_geometry.igs]

                                                                        S      1
,,,59HD:/OneDrive - unizar.es/phD/Eye/1_Geometry/eye_geometry.igs,4HANSAG      1
,6H22.1.2,32,38,6,308,24,,1.,2,2HMM,1,1.,15H20220714.094833,0.0002,0.,,,G      2
11,1,15H20220714.094833,;                                               G      3
     406       1       0       0      21       0       0       000000000D      1
     406       0       0       1      15       0       0    NAME      21D      2
     314       2       0       0       0       0       0       000000200D      3
     314       0       6       1       0       0       0 Magenta       0D      4
     406       3       0       0      22       0       0       000000000D      5
     406       0       0       1      15       0       0    NAME      22D      6
     314       4       0       0       0       0       0       000000200D      7
     314       0       8       1       0       0       0   White       0D      8
     406       5       0       0      23       0       0       000000000D      9
     406       0       0       1      15       0       0    NAME      23D     10
     314       6       0       0       0       0       0       000000200D     11
     314       0       5       1       0       0       0  Yellow       0D     12
     406       7       0       0      24       0       0       000000000D     13
     406       0       0       1      15       0       0    NAME      24D     14
     314       8       0       0       0       0       0       000000200D     15
     314       0       5       1       0       0       0  Yellow       0D     16
     406       9       0       0      25       0       0       000000000D     17
     406       0       0       1      15       0       0    NAME      25D     18
     314      10       0       0       0       0       0       000000200D     19
     314       0       5       1       0       0       0  Yellow       0D     20
     406      11       0       0      26       0       0       000000000D     21
     406       0       0       1      15       0       0    NAME      26D     22
     314      12       0       0       0       0       0       000000200D     23
     314       0       8       1       0       0       0   White       0D     24
     406      13       0       0      28       0       0       000000000D     25
     406       0       0       1      15       0       0    NAME      28D     26
     314      14       0       0       0       0       0       000000200D     27
     314       0       8       1       0       0       0   White       0D     28
     406      15       0       0      30       0       0       000000000D     29
     406       0       0       1      15       0       0    NAME      30D     30
     314      16       0       0       0       0       0       000000200D     31
     314       0       8       1       0       0       0   White       0D     32
     314      17       0       0       0       0       0       000000200D     33
     314       0       6       1       0       0       0 Magenta       0D     34
     314      18       0       0       0       0       0       000000200D     35
     314       0       8       1       0       0       0   White       0D     36
     314      19       0       0       0       0       0       000000200D     37
     314       0       2       1       0       0       0     Red       0D     38
     314      20       0       0       0       0       0       000000200D     39
     314       0       5       1       0       0       0  Yellow       0D     40
     314      21       0       0       0       0       0       000000200D     41
     314       0       5       1       0       0       0  Yellow       0D     42
     110      22       0       0       0       0       0       000010000D     43
     110       0       0       3       0       0       0               1D     44
     110      25       0       0       0       0       0       000010000D     45
     110       0       0       3       0       0       0               2D     46
     102      28       0       0       0       0       0       000010001D     47
     102       0       0       1       0       0       0               0D     48
     120      29       0       0       0       0       0       001010001D     49
     120       0       0       1       0       0       0 REVSURF       1D     50
     126      30       0       0       0       0       0       000010500D     51
     126       0       0      14       0       0       0               0D     52
     126      44       0       0       0       0       0       000010500D     53
     126       0       0       4       0       0       0               0D     54
     126      48       0       0       0       0       0       000010500D     55
     126       0       0      18       0       0       0               0D     56
     126      66       0       0       0       0       0       000010500D     57
     126       0       0       6       0       0       0               0D     58
     102      72       0       0       0       0       0       000010501D     59
     102       0       0       1       0       0       0               0D     60
     126      73       0       0       0       0       0       000010000D     61
     126       0       0       8       0       0       0               3D     62
     126      81       0       0       0       0       0       000010000D     63
     126       0       0      11       0       0       0               4D     64
     126      92       0       0       0       0       0       000010000D     65
     126       0       0       3       0       0       0               5D     66
     126      95       0       0       0       0       0       000010000D     67
     126       0       0      16       0       0       0               6D     68
     102     111       0       0       0       0       0       000010001D     69
     102       0       0       1       0       0       0               0D     70
     142     112       0       0       0       0       0       000010000D     71
     142       0       0       1       0       0       0    CONS       1D     72
     144     113       0       0      23       0       0       000030001D     73
     144       0     -11       1       0       0       0               1D     74
     128     114       0       0       0       0       0       001010001D     75
     128       0       0      28       0       0       0 BSPSURF       2D     76
     126     142       0       0       0       0       0       000010500D     77
     126       0       0      10       0       0       0               0D     78
     126     152       0       0       0       0       0       000010500D     79
     126       0       0       8       0       0       0               0D     80
     126     160       0       0       0       0       0       000010500D     81
     126       0       0      45       0       0       0               0D     82
     126     205       0       0       0       0       0       000010500D     83
     126       0       0      45       0       0       0               0D     84
     126     250       0       0       0       0       0       000010500D     85
     126       0       0       8       0       0       0               0D     86
     126     258       0       0       0       0       0       000010500D     87
     126       0       0       9       0       0       0               0D     88
     126     267       0       0       0       0       0       000010500D     89
     126       0       0      15       0       0       0               0D     90
     102     282       0       0       0       0       0       000010501D     91
     102       0       0       1       0       0       0               0D     92
     126     283       0       0       0       0       0       000010000D     93
     126       0       0      13       0       0       0               7D     94
     126     296       0       0       0       0       0       000010000D     95
     126       0       0       7       0       0       0               8D     96
     126     303       0       0       0       0       0       000010000D     97
     126       0       0      39       0       0       0               9D     98
     126     342       0       0       0       0       0       000010000D     99
     126       0       0      39       0       0       0              10D    100
     126     381       0       0       0       0       0       000010000D    101
     126       0       0      11       0       0       0              11D    102
     126     392       0       0       0       0       0       000010000D    103
     126       0       0      11       0       0       0              12D    104
     126     403       0       0       0       0       0       000010000D    105
     126       0       0       9       0       0       0              13D    106
     102     412       0       0       0       0       0       000010001D    107
     102       0       0       1       0       0       0               0D    108
     142     413       0       0       0       0       0       000010000D    109
     142       0       0       1       0       0       0    CONS       2D    110
     144     414       0       0      22       0       0       000030001D    111
     144       0      -7       1       0       0       0               2D    112
     128     415       0       0       0       0       0       001010001D    113
     128       0       0       6       0       0       0 BSPSURF       3D    114
     126     421       0       0       0       0       0       000010500D    115
     126       0       0       4       0       0       0               0D    116
     126     425       0       0       0       0       0       000010500D    117
     126       0       0       7       0       0       0               0D    118
     112     432       0       0       0       0       0       000010500D    119
     112       0       0       5       0       0       0               0D    120
     126     437       0       0       0       0       0       000010500D    121
     126       0       0       8       0       0       0               0D    122
     102     445       0       0       0       0       0       000010501D    123
     102       0       0       1       0       0       0               0D    124
     126     446       0       0       0       0       0       000010000D    125
     126       0       0       3       0       0       0              14D    126
     126     449       0       0       0       0       0       000010000D    127
     126       0       0       9       0       0       0              15D    128
     126     458       0       0       0       0       0       000010000D    129
     126       0       0       3       0       0       0              16D    130
     126     461       0       0       0       0       0       000010000D    131
     126       0       0       9       0       0       0              17D    132
     102     470       0       0       0       0       0       000010001D    133
     102       0       0       1       0       0       0               0D    134
     142     471       0       0       0       0       0       000010000D    135
     142       0       0       1       0       0       0    CONS       3D    136
     144     472       0       0      22       0       0       000030001D    137
     144       0      -7       1       0       0       0               3D    138
     128     473       0       0       0       0       0       001010001D    139
     128       0       0      28       0       0       0 BSPSURF       4D    140
     126     501       0       0       0       0       0       000010500D    141
     126       0       0      17       0       0       0               0D    142
     126     518       0       0       0       0       0       000010500D    143
     126       0       0      34       0       0       0               0D    144
     126     552       0       0       0       0       0       000010500D    145
     126       0       0      19       0       0       0               0D    146
     102     571       0       0       0       0       0       000010501D    147
     102       0       0       1       0       0       0               0D    148
     126     572       0       0       0       0       0       000010000D    149
     126       0       0      29       0       0       0              18D    150
     126     601       0       0       0       0       0       000010000D    151
     126       0       0      22       0       0       0              19D    152
     126     623       0       0       0       0       0       000010000D    153
     126       0       0      16       0       0       0              20D    154
     102     639       0       0       0       0       0       000010001D    155
     102       0       0       1       0       0       0               0D    156
     142     640       0       0       0       0       0       000010000D    157
     142       0       0       1       0       0       0    CONS       4D    158
     144     641       0       0      21       0       0       000030001D    159
     144       0      -3       1       0       0       0               4D    160
     128     642       0       0       0       0       0       001010001D    161
     128       0       0       6       0       0       0 BSPSURF       5D    162
     112     648       0       0       0       0       0       000010500D    163
     112       0       0       5       0       0       0               0D    164
     126     653       0       0       0       0       0       000010500D    165
     126       0       0       8       0       0       0               0D    166
     126     661       0       0       0       0       0       000010500D    167
     126       0       0       4       0       0       0               0D    168
     126     665       0       0       0       0       0       000010500D    169
     126       0       0       8       0       0       0               0D    170
     102     673       0       0       0       0       0       000010501D    171
     102       0       0       1       0       0       0               0D    172
     126     674       0       0       0       0       0       000010000D    173
     126       0       0       3       0       0       0              21D    174
     126     677       0       0       0       0       0       000010000D    175
     126       0       0       9       0       0       0              22D    176
     126     686       0       0       0       0       0       000010000D    177
     126       0       0       3       0       0       0              23D    178
     126     689       0       0       0       0       0       000010000D    179
     126       0       0       9       0       0       0              24D    180
     102     698       0       0       0       0       0       000010001D    181
     102       0       0       1       0       0       0               0D    182
     142     699       0       0       0       0       0       000010000D    183
     142       0       0       1       0       0       0    CONS       5D    184
     144     700       0       0      21       0       0       000030001D    185
     144       0      -3       1       0       0       0               5D    186
     128     701       0       0       0       0       0       001010001D    187
     128       0       0       6       0       0       0 BSPSURF       6D    188
     126     707       0       0       0       0       0       000010500D    189
     126       0       0      11       0       0       0               0D    190
     126     718       0       0       0       0       0       000010500D    191
     126       0       0       4       0       0       0               0D    192
     126     722       0       0       0       0       0       000010500D    193
     126       0       0      11       0       0       0               0D    194
     126     733       0       0       0       0       0       000010500D    195
     126       0       0       4       0       0       0               0D    196
     102     737       0       0       0       0       0       000010501D    197
     102       0       0       1       0       0       0               0D    198
     126     738       0       0       0       0       0       000010000D    199
     126       0       0      12       0       0       0              25D    200
     126     750       0       0       0       0       0       000010000D    201
     126       0       0       3       0       0       0              26D    202
     126     753       0       0       0       0       0       000010000D    203
     126       0       0      12       0       0       0              27D    204
     126     765       0       0       0       0       0       000010000D    205
     126       0       0       3       0       0       0              28D    206
     102     768       0       0       0       0       0       000010001D    207
     102       0       0       1       0       0       0               0D    208
     142     769       0       0       0       0       0       000010000D    209
     142       0       0       1       0       0       0    CONS       6D    210
     144     770       0       0      22       0       0       000030001D    211
     144       0      -7       1       0       0       0               6D    212
     128     771       0       0       0       0       0       001010001D    213
     128       0       0      28       0       0       0 BSPSURF       7D    214
     126     799       0       0       0       0       0       000010500D    215
     126       0       0      14       0       0       0               0D    216
     126     813       0       0       0       0       0       000010500D    217
     126       0       0      14       0       0       0               0D    218
     126     827       0       0       0       0       0       000010500D    219
     126       0       0      22       0       0       0               0D    220
     126     849       0       0       0       0       0       000010500D    221
     126       0       0      33       0       0       0               0D    222
     112     882       0       0       0       0       0       000010500D    223
     112       0       0       5       0       0       0               0D    224
     102     887       0       0       0       0       0       000010501D    225
     102       0       0       1       0       0       0               0D    226
     126     888       0       0       0       0       0       000010000D    227
     126       0       0      20       0       0       0              29D    228
     126     908       0       0       0       0       0       000010000D    229
     126       0       0      16       0       0       0              30D    230
     126     924       0       0       0       0       0       000010000D    231
     126       0       0      16       0       0       0              31D    232
     126     940       0       0       0       0       0       000010000D    233
     126       0       0      46       0       0       0              32D    234
     126     986       0       0       0       0       0       000010000D    235
     126       0       0       3       0       0       0              33D    236
     102     989       0       0       0       0       0       000010001D    237
     102       0       0       1       0       0       0               0D    238
     142     990       0       0       0       0       0       000010000D    239
     142       0       0       1       0       0       0    CONS       7D    240
     144     991       0       0      22       0       0       000030001D    241
     144       0      -7       1       0       0       0               7D    242
     110     992       0       0       0       0       0       000010000D    243
     110       0       0       3       0       0       0              34D    244
     110     995       0       0       0       0       0       000010000D    245
     110       0       0       3       0       0       0              35D    246
     102     998       0       0       0       0       0       000010001D    247
     102       0       0       1       0       0       0               0D    248
     120     999       0       0       0       0       0       001010001D    249
     120       0       0       1       0       0       0 REVSURF       8D    250
     126    1000       0       0       0       0       0       000010500D    251
     126       0       0      11       0       0       0               0D    252
     126    1011       0       0       0       0       0       000010500D    253
     126       0       0       4       0       0       0               0D    254
     126    1015       0       0       0       0       0       000010500D    255
     126       0       0      12       0       0       0               0D    256
     112    1027       0       0       0       0       0       000010500D    257
     112       0       0       5       0       0       0               0D    258
     102    1032       0       0       0       0       0       000010501D    259
     102       0       0       1       0       0       0               0D    260
     126    1033       0       0       0       0       0       000010000D    261
     126       0       0       3       0       0       0              36D    262
     126    1036       0       0       0       0       0       000010000D    263
     126       0       0      16       0       0       0              37D    264
     126    1052       0       0       0       0       0       000010000D    265
     126       0       0       3       0       0       0              38D    266
     126    1055       0       0       0       0       0       000010000D    267
     126       0       0      11       0       0       0              39D    268
     102    1066       0       0       0       0       0       000010001D    269
     102       0       0       1       0       0       0               0D    270
     142    1067       0       0       0       0       0       000010000D    271
     142       0       0       1       0       0       0    CONS       8D    272
     144    1068       0       0      23       0       0       000030001D    273
     144       0     -11       1       0       0       0               8D    274
     112    1069       0       0       0       0       0       000010500D    275
     112       0       0       5       0       0       0               0D    276
     126    1074       0       0       0       0       0       000010500D    277
     126       0       0       4       0       0       0               0D    278
     112    1078       0       0       0       0       0       000010500D    279
     112       0       0       5       0       0       0               0D    280
     126    1083       0       0       0       0       0       000010500D    281
     126       0       0       4       0       0       0               0D    282
     102    1087       0       0       0       0       0       000010501D    283
     102       0       0       1       0       0       0               0D    284
     126    1088       0       0       0       0       0       000010000D    285
     126       0       0       3       0       0       0              40D    286
     126    1091       0       0       0       0       0       000010000D    287
     126       0       0       3       0       0       0              41D    288
     126    1094       0       0       0       0       0       000010000D    289
     126       0       0       3       0       0       0              42D    290
     126    1097       0       0       0       0       0       000010000D    291
     126       0       0       3       0       0       0              43D    292
     102    1100       0       0       0       0       0       000010001D    293
     102       0       0       1       0       0       0               0D    294
     142    1101       0       0       0       0       0       000010000D    295
     142       0       0       1       0       0       0    CONS       9D    296
     144    1102       0       0      23       0       0       000030001D    297
     144       0     -11       1       0       0       0               9D    298
     126    1103       0       0       0       0       0       000010500D    299
     126       0       0       8       0       0       0               0D    300
     112    1111       0       0       0       0       0       000010500D    301
     112       0       0       5       0       0       0               0D    302
     126    1116       0       0       0       0       0       000010500D    303
     126       0       0       8       0       0       0               0D    304
     126    1124       0       0       0       0       0       000010500D    305
     126       0       0       4       0       0       0               0D    306
     102    1128       0       0       0       0       0       000010501D    307
     102       0       0       1       0       0       0               0D    308
     126    1129       0       0       0       0       0       000010000D    309
     126       0       0       9       0       0       0              44D    310
     126    1138       0       0       0       0       0       000010000D    311
     126       0       0       3       0       0       0              45D    312
     126    1141       0       0       0       0       0       000010000D    313
     126       0       0       9       0       0       0              46D    314
     126    1150       0       0       0       0       0       000010000D    315
     126       0       0       3       0       0       0              47D    316
     102    1153       0       0       0       0       0       000010001D    317
     102       0       0       1       0       0       0               0D    318
     142    1154       0       0       0       0       0       000010000D    319
     142       0       0       1       0       0       0    CONS      10D    320
     144    1155       0       0      22       0       0       000030001D    321
     144       0      -7       1       0       0       0              10D    322
     112    1156       0       0       0       0       0       000010500D    323
     112       0       0       5       0       0       0               0D    324
     126    1161       0       0       0       0       0       000010500D    325
     126       0       0       8       0       0       0               0D    326
     126    1169       0       0       0       0       0       000010500D    327
     126       0       0       4       0       0       0               0D    328
     126    1173       0       0       0       0       0       000010500D    329
     126       0       0       8       0       0       0               0D    330
     102    1181       0       0       0       0       0       000010501D    331
     102       0       0       1       0       0       0               0D    332
     126    1182       0       0       0       0       0       000010000D    333
     126       0       0       3       0       0       0              48D    334
     126    1185       0       0       0       0       0       000010000D    335
     126       0       0       9       0       0       0              49D    336
     126    1194       0       0       0       0       0       000010000D    337
     126       0       0       3       0       0       0              50D    338
     126    1197       0       0       0       0       0       000010000D    339
     126       0       0       9       0       0       0              51D    340
     102    1206       0       0       0       0       0       000010001D    341
     102       0       0       1       0       0       0               0D    342
     142    1207       0       0       0       0       0       000010000D    343
     142       0       0       1       0       0       0    CONS      11D    344
     144    1208       0       0      21       0       0       000030001D    345
     144       0      -3       1       0       0       0              11D    346
     112    1209       0       0       0       0       0       000010500D    347
     112       0       0       5       0       0       0               0D    348
     126    1214       0       0       0       0       0       000010500D    349
     126       0       0       4       0       0       0               0D    350
     112    1218       0       0       0       0       0       000010500D    351
     112       0       0       5       0       0       0               0D    352
     126    1223       0       0       0       0       0       000010500D    353
     126       0       0       4       0       0       0               0D    354
     102    1227       0       0       0       0       0       000010501D    355
     102       0       0       1       0       0       0               0D    356
     126    1228       0       0       0       0       0       000010000D    357
     126       0       0       3       0       0       0              52D    358
     126    1231       0       0       0       0       0       000010000D    359
     126       0       0       3       0       0       0              53D    360
     126    1234       0       0       0       0       0       000010000D    361
     126       0       0       3       0       0       0              54D    362
     126    1237       0       0       0       0       0       000010000D    363
     126       0       0       3       0       0       0              55D    364
     102    1240       0       0       0       0       0       000010001D    365
     102       0       0       1       0       0       0               0D    366
     142    1241       0       0       0       0       0       000010000D    367
     142       0       0       1       0       0       0    CONS      12D    368
     144    1242       0       0      23       0       0       000030001D    369
     144       0     -11       1       0       0       0              12D    370
     126    1243       0       0       0       0       0       000010500D    371
     126       0       0      48       0       0       0               0D    372
     126    1291       0       0       0       0       0       000010500D    373
     126       0       0       8       0       0       0               0D    374
     126    1299       0       0       0       0       0       000010500D    375
     126       0       0      10       0       0       0               0D    376
     126    1309       0       0       0       0       0       000010500D    377
     126       0       0      13       0       0       0               0D    378
     102    1322       0       0       0       0       0       000010501D    379
     102       0       0       1       0       0       0               0D    380
     126    1323       0       0       0       0       0       000010000D    381
     126       0       0      42       0       0       0              56D    382
     126    1365       0       0       0       0       0       000010000D    383
     126       0       0       7       0       0       0              57D    384
     126    1372       0       0       0       0       0       000010000D    385
     126       0       0      13       0       0       0              58D    386
     126    1385       0       0       0       0       0       000010000D    387
     126       0       0       4       0       0       0              59D    388
     102    1389       0       0       0       0       0       000010001D    389
     102       0       0       1       0       0       0               0D    390
     142    1390       0       0       0       0       0       000010000D    391
     142       0       0       1       0       0       0    CONS      13D    392
     144    1391       0       0      22       0       0       000030001D    393
     144       0      -7       1       0       0       0              13D    394
     126    1392       0       0       0       0       0       000010500D    395
     126       0       0      18       0       0       0               0D    396
     126    1410       0       0       0       0       0       000010500D    397
     126       0       0       5       0       0       0               0D    398
     126    1415       0       0       0       0       0       000010500D    399
     126       0       0      14       0       0       0               0D    400
     126    1429       0       0       0       0       0       000010500D    401
     126       0       0       6       0       0       0               0D    402
     102    1435       0       0       0       0       0       000010501D    403
     102       0       0       1       0       0       0               0D    404
     126    1436       0       0       0       0       0       000010000D    405
     126       0       0       8       0       0       0              60D    406
     126    1444       0       0       0       0       0       000010000D    407
     126       0       0      11       0       0       0              61D    408
     126    1455       0       0       0       0       0       000010000D    409
     126       0       0       3       0       0       0              62D    410
     126    1458       0       0       0       0       0       000010000D    411
     126       0       0      16       0       0       0              63D    412
     102    1474       0       0       0       0       0       000010001D    413
     102       0       0       1       0       0       0               0D    414
     142    1475       0       0       0       0       0       000010000D    415
     142       0       0       1       0       0       0    CONS      14D    416
     144    1476       0       0      23       0       0       000030001D    417
     144       0     -11       1       0       0       0              14D    418
     126    1477       0       0       0       0       0       000010500D    419
     126       0       0      29       0       0       0               0D    420
     126    1506       0       0       0       0       0       000010500D    421
     126       0       0      17       0       0       0               0D    422
     126    1523       0       0       0       0       0       000010500D    423
     126       0       0      19       0       0       0               0D    424
     102    1542       0       0       0       0       0       000010501D    425
     102       0       0       1       0       0       0               0D    426
     126    1543       0       0       0       0       0       000010000D    427
     126       0       0      24       0       0       0              64D    428
     126    1567       0       0       0       0       0       000010000D    429
     126       0       0      29       0       0       0              65D    430
     126    1596       0       0       0       0       0       000010000D    431
     126       0       0      16       0       0       0              66D    432
     102    1612       0       0       0       0       0       000010001D    433
     102       0       0       1       0       0       0               0D    434
     142    1613       0       0       0       0       0       000010000D    435
     142       0       0       1       0       0       0    CONS      15D    436
     144    1614       0       0      21       0       0       000030001D    437
     144       0      -3       1       0       0       0              15D    438
     126    1615       0       0       0       0       0       000010500D    439
     126       0       0      27       0       0       0               0D    440
     112    1642       0       0       0       0       0       000010500D    441
     112       0       0       5       0       0       0               0D    442
     126    1647       0       0       0       0       0       000010500D    443
     126       0       0      33       0       0       0               0D    444
     126    1680       0       0       0       0       0       000010500D    445
     126       0       0      22       0       0       0               0D    446
     126    1702       0       0       0       0       0       000010500D    447
     126       0       0      15       0       0       0               0D    448
     102    1717       0       0       0       0       0       000010501D    449
     102       0       0       1       0       0       0               0D    450
     126    1718       0       0       0       0       0       000010000D    451
     126       0       0      35       0       0       0              67D    452
     126    1753       0       0       0       0       0       000010000D    453
     126       0       0       3       0       0       0              68D    454
     126    1756       0       0       0       0       0       000010000D    455
     126       0       0      46       0       0       0              69D    456
     126    1802       0       0       0       0       0       000010000D    457
     126       0       0      20       0       0       0              70D    458
     126    1822       0       0       0       0       0       000010000D    459
     126       0       0      16       0       0       0              71D    460
     102    1838       0       0       0       0       0       000010001D    461
     102       0       0       1       0       0       0               0D    462
     142    1839       0       0       0       0       0       000010000D    463
     142       0       0       1       0       0       0    CONS      16D    464
     144    1840       0       0      22       0       0       000030001D    465
     144       0      -7       1       0       0       0              16D    466
     128    1841       0       0       0       0       0       001010001D    467
     128       0       0      28       0       0       0 BSPSURF       9D    468
     112    1869       0       0       0       0       0       000010500D    469
     112       0       0       5       0       0       0               0D    470
     126    1874       0       0       0       0       0       000010500D    471
     126       0       0      30       0       0       0               0D    472
     126    1904       0       0       0       0       0       000010500D    473
     126       0       0      14       0       0       0               0D    474
     102    1918       0       0       0       0       0       000010501D    475
     102       0       0       1       0       0       0               0D    476
     126    1919       0       0       0       0       0       000010000D    477
     126       0       0       7       0       0       0              72D    478
     126    1926       0       0       0       0       0       000010000D    479
     126       0       0      24       0       0       0              73D    480
     126    1950       0       0       0       0       0       000010000D    481
     126       0       0      19       0       0       0              74D    482
     102    1969       0       0       0       0       0       000010001D    483
     102       0       0       1       0       0       0               0D    484
     142    1970       0       0       0       0       0       000010000D    485
     142       0       0       1       0       0       0    CONS      17D    486
     144    1971       0       0      21       0       0       000030001D    487
     144       0      -3       1       0       0       0              17D    488
     126    1972       0       0       0       0       0       000010500D    489
     126       0       0      12       0       0       0               0D    490
     126    1984       0       0       0       0       0       000010500D    491
     126       0       0       4       0       0       0               0D    492
     126    1988       0       0       0       0       0       000010500D    493
     126       0       0      11       0       0       0               0D    494
     112    1999       0       0       0       0       0       000010500D    495
     112       0       0       5       0       0       0               0D    496
     102    2004       0       0       0       0       0       000010501D    497
     102       0       0       1       0       0       0               0D    498
     126    2005       0       0       0       0       0       000010000D    499
     126       0       0       3       0       0       0              75D    500
     126    2008       0       0       0       0       0       000010000D    501
     126       0       0      16       0       0       0              76D    502
     126    2024       0       0       0       0       0       000010000D    503
     126       0       0       3       0       0       0              77D    504
     126    2027       0       0       0       0       0       000010000D    505
     126       0       0      16       0       0       0              78D    506
     102    2043       0       0       0       0       0       000010001D    507
     102       0       0       1       0       0       0               0D    508
     142    2044       0       0       0       0       0       000010000D    509
     142       0       0       1       0       0       0    CONS      18D    510
     144    2045       0       0      23       0       0       000030001D    511
     144       0     -11       1       0       0       0              18D    512
     126    2046       0       0       0       0       0       000010500D    513
     126       0       0      10       0       0       0               0D    514
     126    2056       0       0       0       0       0       000010500D    515
     126       0       0      18       0       0       0               0D    516
     126    2074       0       0       0       0       0       000010500D    517
     126       0       0      21       0       0       0               0D    518
     126    2095       0       0       0       0       0       000010500D    519
     126       0       0      13       0       0       0               0D    520
     102    2108       0       0       0       0       0       000010501D    521
     102       0       0       1       0       0       0               0D    522
     126    2109       0       0       0       0       0       000010000D    523
     126       0       0      13       0       0       0              79D    524
     126    2122       0       0       0       0       0       000010000D    525
     126       0       0      24       0       0       0              80D    526
     126    2146       0       0       0       0       0       000010000D    527
     126       0       0      20       0       0       0              81D    528
     126    2166       0       0       0       0       0       000010000D    529
     126       0       0      16       0       0       0              82D    530
     102    2182       0       0       0       0       0       000010001D    531
     102       0       0       1       0       0       0               0D    532
     142    2183       0       0       0       0       0       000010000D    533
     142       0       0       1       0       0       0    CONS      19D    534
     144    2184       0       0      22       0       0       000030001D    535
     144       0      -7       1       0       0       0              19D    536
     126    2185       0       0       0       0       0       000010500D    537
     126       0       0      10       0       0       0               0D    538
     126    2195       0       0       0       0       0       000010500D    539
     126       0       0      15       0       0       0               0D    540
     126    2210       0       0       0       0       0       000010500D    541
     126       0       0      21       0       0       0               0D    542
     126    2231       0       0       0       0       0       000010500D    543
     126       0       0      18       0       0       0               0D    544
     102    2249       0       0       0       0       0       000010501D    545
     102       0       0       1       0       0       0               0D    546
     126    2250       0       0       0       0       0       000010000D    547
     126       0       0      13       0       0       0              83D    548
     126    2263       0       0       0       0       0       000010000D    549
     126       0       0      16       0       0       0              84D    550
     126    2279       0       0       0       0       0       000010000D    551
     126       0       0      16       0       0       0              85D    552
     126    2295       0       0       0       0       0       000010000D    553
     126       0       0      24       0       0       0              86D    554
     102    2319       0       0       0       0       0       000010001D    555
     102       0       0       1       0       0       0               0D    556
     142    2320       0       0       0       0       0       000010000D    557
     142       0       0       1       0       0       0    CONS      20D    558
     144    2321       0       0      22       0       0       000030001D    559
     144       0      -7       1       0       0       0              20D    560
     128    2322       0       0       0       0       0       001010001D    561
     128       0       0      40       0       0       0 BSPSURF      10D    562
     126    2362       0       0       0       0       0       000010500D    563
     126       0       0      21       0       0       0               0D    564
     126    2383       0       0       0       0       0       000010500D    565
     126       0       0      17       0       0       0               0D    566
     126    2400       0       0       0       0       0       000010500D    567
     126       0       0      11       0       0       0               0D    568
     126    2411       0       0       0       0       0       000010500D    569
     126       0       0      18       0       0       0               0D    570
     126    2429       0       0       0       0       0       000010500D    571
     126       0       0      18       0       0       0               0D    572
     126    2447       0       0       0       0       0       000010500D    573
     126       0       0      10       0       0       0               0D    574
     102    2457       0       0       0       0       0       000010501D    575
     102       0       0       1       0       0       0               0D    576
     126    2458       0       0       0       0       0       000010000D    577
     126       0       0      41       0       0       0              87D    578
     126    2499       0       0       0       0       0       000010000D    579
     126       0       0      35       0       0       0              88D    580
     126    2534       0       0       0       0       0       000010000D    581
     126       0       0      13       0       0       0              89D    582
     126    2547       0       0       0       0       0       000010000D    583
     126       0       0      30       0       0       0              90D    584
     126    2577       0       0       0       0       0       000010000D    585
     126       0       0      24       0       0       0              91D    586
     126    2601       0       0       0       0       0       000010000D    587
     126       0       0      13       0       0       0              92D    588
     102    2614       0       0       0       0       0       000010001D    589
     102       0       0       1       0       0       0               0D    590
     142    2615       0       0       0       0       0       000010000D    591
     142       0       0       1       0       0       0    CONS      21D    592
     144    2616       0       0      30       0       0       000030001D    593
     144       0     -31       1       0       0       0              21D    594
     126    2617       0       0       0       0       0       000010500D    595
     126       0       0      12       0       0       0               0D    596
     112    2629       0       0       0       0       0       000010500D    597
     112       0       0       5       0       0       0               0D    598
     126    2634       0       0       0       0       0       000010500D    599
     126       0       0      18       0       0       0               0D    600
     126    2652       0       0       0       0       0       000010500D    601
     126       0       0      18       0       0       0               0D    602
     126    2670       0       0       0       0       0       000010500D    603
     126       0       0      32       0       0       0               0D    604
     102    2702       0       0       0       0       0       000010501D    605
     102       0       0       1       0       0       0               0D    606
     126    2703       0       0       0       0       0       000010000D    607
     126       0       0      16       0       0       0              93D    608
     126    2719       0       0       0       0       0       000010000D    609
     126       0       0       3       0       0       0              94D    610
     126    2722       0       0       0       0       0       000010000D    611
     126       0       0      11       0       0       0              95D    612
     126    2733       0       0       0       0       0       000010000D    613
     126       0       0      16       0       0       0              96D    614
     126    2749       0       0       0       0       0       000010000D    615
     126       0       0       7       0       0       0              97D    616
     102    2756       0       0       0       0       0       000010001D    617
     102       0       0       1       0       0       0               0D    618
     142    2757       0       0       0       0       0       000010000D    619
     142       0       0       1       0       0       0    CONS      22D    620
     144    2758       0       0      21       0       0       000030001D    621
     144       0      -3       1       0       0       0              22D    622
     126    2759       0       0       0       0       0       000010500D    623
     126       0       0      27       0       0       0               0D    624
     126    2786       0       0       0       0       0       000010500D    625
     126       0       0      15       0       0       0               0D    626
     126    2801       0       0       0       0       0       000010500D    627
     126       0       0      14       0       0       0               0D    628
     126    2815       0       0       0       0       0       000010500D    629
     126       0       0      10       0       0       0               0D    630
     112    2825       0       0       0       0       0       000010500D    631
     112       0       0       6       0       0       0               0D    632
     102    2831       0       0       0       0       0       000010501D    633
     102       0       0       1       0       0       0               0D    634
     126    2832       0       0       0       0       0       000010000D    635
     126       0       0      35       0       0       0              98D    636
     126    2867       0       0       0       0       0       000010000D    637
     126       0       0       7       0       0       0              99D    638
     126    2874       0       0       0       0       0       000010000D    639
     126       0       0      11       0       0       0             100D    640
     126    2885       0       0       0       0       0       000010000D    641
     126       0       0       7       0       0       0             101D    642
     126    2892       0       0       0       0       0       000010000D    643
     126       0       0       3       0       0       0             102D    644
     102    2895       0       0       0       0       0       000010001D    645
     102       0       0       1       0       0       0               0D    646
     142    2896       0       0       0       0       0       000010000D    647
     142       0       0       1       0       0       0    CONS      23D    648
     144    2897       0       0      22       0       0       000030001D    649
     144       0      -7       1       0       0       0              23D    650
     112    2898       0       0       0       0       0       000010500D    651
     112       0       0       5       0       0       0               0D    652
     126    2903       0       0       0       0       0       000010500D    653
     126       0       0      14       0       0       0               0D    654
     126    2917       0       0       0       0       0       000010500D    655
     126       0       0      30       0       0       0               0D    656
     126    2947       0       0       0       0       0       000010500D    657
     126       0       0      18       0       0       0               0D    658
     126    2965       0       0       0       0       0       000010500D    659
     126       0       0      18       0       0       0               0D    660
     102    2983       0       0       0       0       0       000010501D    661
     102       0       0       1       0       0       0               0D    662
     126    2984       0       0       0       0       0       000010000D    663
     126       0       0       3       0       0       0             103D    664
     126    2987       0       0       0       0       0       000010000D    665
     126       0       0      19       0       0       0             104D    666
     126    3006       0       0       0       0       0       000010000D    667
     126       0       0       7       0       0       0             105D    668
     126    3013       0       0       0       0       0       000010000D    669
     126       0       0      16       0       0       0             106D    670
     126    3029       0       0       0       0       0       000010000D    671
     126       0       0      11       0       0       0             107D    672
     102    3040       0       0       0       0       0       000010001D    673
     102       0       0       1       0       0       0               0D    674
     142    3041       0       0       0       0       0       000010000D    675
     142       0       0       1       0       0       0    CONS      24D    676
     144    3042       0       0      21       0       0       000030001D    677
     144       0      -3       1       0       0       0              24D    678
     126    3043       0       0       0       0       0       000010500D    679
     126       0       0      14       0       0       0               0D    680
     112    3057       0       0       0       0       0       000010500D    681
     112       0       0       5       0       0       0               0D    682
     126    3062       0       0       0       0       0       000010500D    683
     126       0       0      10       0       0       0               0D    684
     126    3072       0       0       0       0       0       000010500D    685
     126       0       0      14       0       0       0               0D    686
     126    3086       0       0       0       0       0       000010500D    687
     126       0       0      14       0       0       0               0D    688
     102    3100       0       0       0       0       0       000010501D    689
     102       0       0       1       0       0       0               0D    690
     126    3101       0       0       0       0       0       000010000D    691
     126       0       0      20       0       0       0             108D    692
     126    3121       0       0       0       0       0       000010000D    693
     126       0       0       3       0       0       0             109D    694
     126    3124       0       0       0       0       0       000010000D    695
     126       0       0       7       0       0       0             110D    696
     126    3131       0       0       0       0       0       000010000D    697
     126       0       0      16       0       0       0             111D    698
     126    3147       0       0       0       0       0       000010000D    699
     126       0       0       9       0       0       0             112D    700
     102    3156       0       0       0       0       0       000010001D    701
     102       0       0       1       0       0       0               0D    702
     142    3157       0       0       0       0       0       000010000D    703
     142       0       0       1       0       0       0    CONS      25D    704
     144    3158       0       0      22       0       0       000030001D    705
     144       0      -7       1       0       0       0              25D    706
     112    3159       0       0       0       0       0       000010500D    707
     112       0       0       5       0       0       0               0D    708
     112    3164       0       0       0       0       0       000010500D    709
     112       0       0       6       0       0       0               0D    710
     126    3170       0       0       0       0       0       000010500D    711
     126       0       0      12       0       0       0               0D    712
     126    3182       0       0       0       0       0       000010500D    713
     126       0       0      32       0       0       0               0D    714
     102    3214       0       0       0       0       0       000010501D    715
     102       0       0       1       0       0       0               0D    716
     126    3215       0       0       0       0       0       000010000D    717
     126       0       0       7       0       0       0             113D    718
     126    3222       0       0       0       0       0       000010000D    719
     126       0       0       3       0       0       0             114D    720
     126    3225       0       0       0       0       0       000010000D    721
     126       0       0      15       0       0       0             115D    722
     126    3240       0       0       0       0       0       000010000D    723
     126       0       0      20       0       0       0             116D    724
     102    3260       0       0       0       0       0       000010001D    725
     102       0       0       1       0       0       0               0D    726
     142    3261       0       0       0       0       0       000010000D    727
     142       0       0       1       0       0       0    CONS      26D    728
     144    3262       0       0      21       0       0       000030001D    729
     144       0      -3       1       0       0       0              26D    730
     126    3263       0       0       0       0       0       000010500D    731
     126       0       0      48       0       0       0               0D    732
     126    3311       0       0       0       0       0       000010500D    733
     126       0       0      13       0       0       0               0D    734
     126    3324       0       0       0       0       0       000010500D    735
     126       0       0       9       0       0       0               0D    736
     126    3333       0       0       0       0       0       000010500D    737
     126       0       0       8       0       0       0               0D    738
     102    3341       0       0       0       0       0       000010501D    739
     102       0       0       1       0       0       0               0D    740
     126    3342       0       0       0       0       0       000010000D    741
     126       0       0      42       0       0       0             117D    742
     126    3384       0       0       0       0       0       000010000D    743
     126       0       0       9       0       0       0             118D    744
     126    3393       0       0       0       0       0       000010000D    745
     126       0       0      11       0       0       0             119D    746
     126    3404       0       0       0       0       0       000010000D    747
     126       0       0      11       0       0       0             120D    748
     102    3415       0       0       0       0       0       000010001D    749
     102       0       0       1       0       0       0               0D    750
     142    3416       0       0       0       0       0       000010000D    751
     142       0       0       1       0       0       0    CONS      27D    752
     144    3417       0       0      22       0       0       000030001D    753
     144       0      -7       1       0       0       0              27D    754
     128    3418       0       0       0       0       0       001010001D    755
     128       0       0       6       0       0       0 BSPSURF      11D    756
     126    3424       0       0       0       0       0       000010500D    757
     126       0       0      22       0       0       0               0D    758
     112    3446       0       0       0       0       0       000010500D    759
     112       0       0      19       0       0       0               0D    760
     126    3465       0       0       0       0       0       000010500D    761
     126       0       0      10       0       0       0               0D    762
     126    3475       0       0       0       0       0       000010500D    763
     126       0       0      29       0       0       0               0D    764
     112    3504       0       0       0       0       0       000010500D    765
     112       0       0       7       0       0       0               0D    766
     112    3511       0       0       0       0       0       000010500D    767
     112       0       0       7       0       0       0               0D    768
     102    3518       0       0       0       0       0       000010501D    769
     102       0       0       1       0       0       0               0D    770
     126    3519       0       0       0       0       0       000010000D    771
     126       0       0      13       0       0       0             121D    772
     126    3532       0       0       0       0       0       000010000D    773
     126       0       0      13       0       0       0             122D    774
     126    3545       0       0       0       0       0       000010000D    775
     126       0       0      13       0       0       0             123D    776
     126    3558       0       0       0       0       0       000010000D    777
     126       0       0      13       0       0       0             124D    778
     126    3571       0       0       0       0       0       000010000D    779
     126       0       0       3       0       0       0             125D    780
     126    3574       0       0       0       0       0       000010000D    781
     126       0       0       3       0       0       0             126D    782
     102    3577       0       0       0       0       0       000010001D    783
     102       0       0       1       0       0       0               0D    784
     142    3578       0       0       0       0       0       000010000D    785
     142       0       0       1       0       0       0    CONS      28D    786
     144    3579       0       0      26       0       0       000030001D    787
     144       0     -23       1       0       0       0              28D    788
     128    3580       0       0       0       0       0       001010001D    789
     128       0       0       6       0       0       0 BSPSURF      12D    790
     126    3586       0       0       0       0       0       000010500D    791
     126       0       0      10       0       0       0               0D    792
     126    3596       0       0       0       0       0       000010500D    793
     126       0       0      25       0       0       0               0D    794
     112    3621       0       0       0       0       0       000010500D    795
     112       0       0       7       0       0       0               0D    796
     112    3628       0       0       0       0       0       000010500D    797
     112       0       0       7       0       0       0               0D    798
     126    3635       0       0       0       0       0       000010500D    799
     126       0       0      22       0       0       0               0D    800
     126    3657       0       0       0       0       0       000010500D    801
     126       0       0      15       0       0       0               0D    802
     102    3672       0       0       0       0       0       000010501D    803
     102       0       0       1       0       0       0               0D    804
     126    3673       0       0       0       0       0       000010000D    805
     126       0       0      13       0       0       0             127D    806
     126    3686       0       0       0       0       0       000010000D    807
     126       0       0      13       0       0       0             128D    808
     126    3699       0       0       0       0       0       000010000D    809
     126       0       0       3       0       0       0             129D    810
     126    3702       0       0       0       0       0       000010000D    811
     126       0       0       3       0       0       0             130D    812
     126    3705       0       0       0       0       0       000010000D    813
     126       0       0      13       0       0       0             131D    814
     126    3718       0       0       0       0       0       000010000D    815
     126       0       0      11       0       0       0             132D    816
     102    3729       0       0       0       0       0       000010001D    817
     102       0       0       1       0       0       0               0D    818
     142    3730       0       0       0       0       0       000010000D    819
     142       0       0       1       0       0       0    CONS      29D    820
     144    3731       0       0      26       0       0       000030001D    821
     144       0     -23       1       0       0       0              29D    822
     128    3732       0       0       0       0       0       001010001D    823
     128       0       0       6       0       0       0 BSPSURF      13D    824
     126    3738       0       0       0       0       0       000010500D    825
     126       0       0      22       0       0       0               0D    826
     126    3760       0       0       0       0       0       000010500D    827
     126       0       0      10       0       0       0               0D    828
     126    3770       0       0       0       0       0       000010500D    829
     126       0       0      33       0       0       0               0D    830
     112    3803       0       0       0       0       0       000010500D    831
     112       0       0      14       0       0       0               0D    832
     126    3817       0       0       0       0       0       000010500D    833
     126       0       0      14       0       0       0               0D    834
     126    3831       0       0       0       0       0       000010500D    835
     126       0       0      33       0       0       0               0D    836
     102    3864       0       0       0       0       0       000010501D    837
     102       0       0       1       0       0       0               0D    838
     126    3865       0       0       0       0       0       000010000D    839
     126       0       0      19       0       0       0             133D    840
     126    3884       0       0       0       0       0       000010000D    841
     126       0       0      13       0       0       0             134D    842
     126    3897       0       0       0       0       0       000010000D    843
     126       0       0      15       0       0       0             135D    844
     126    3912       0       0       0       0       0       000010000D    845
     126       0       0       3       0       0       0             136D    846
     126    3915       0       0       0       0       0       000010000D    847
     126       0       0       5       0       0       0             137D    848
     126    3920       0       0       0       0       0       000010000D    849
     126       0       0      25       0       0       0             138D    850
     102    3945       0       0       0       0       0       000010001D    851
     102       0       0       1       0       0       0               0D    852
     142    3946       0       0       0       0       0       000010000D    853
     142       0       0       1       0       0       0    CONS      30D    854
     144    3947       0       0      26       0       0       000030001D    855
     144       0     -23       1       0       0       0              30D    856
     128    3948       0       0       0       0       0       001010001D    857
     128       0       0       6       0       0       0 BSPSURF      14D    858
     112    3954       0       0       0       0       0       000010500D    859
     112       0       0       7       0       0       0               0D    860
     126    3961       0       0       0       0       0       000010500D    861
     126       0       0      48       0       0       0               0D    862
     126    4009       0       0       0       0       0       000010500D    863
     126       0       0      10       0       0       0               0D    864
     126    4019       0       0       0       0       0       000010500D    865
     126       0       0      22       0       0       0               0D    866
     126    4041       0       0       0       0       0       000010500D    867
     126       0       0      17       0       0       0               0D    868
     126    4058       0       0       0       0       0       000010500D    869
     126       0       0      17       0       0       0               0D    870
     126    4075       0       0       0       0       0       000010500D    871
     126       0       0      21       0       0       0               0D    872
     126    4096       0       0       0       0       0       000010500D    873
     126       0       0      17       0       0       0               0D    874
     102    4113       0       0       0       0       0       000010501D    875
     102       0       0       1       0       0       0               0D    876
     126    4114       0       0       0       0       0       000010000D    877
     126       0       0       3       0       0       0             139D    878
     126    4117       0       0       0       0       0       000010000D    879
     126       0       0      32       0       0       0             140D    880
     126    4149       0       0       0       0       0       000010000D    881
     126       0       0       5       0       0       0             141D    882
     126    4154       0       0       0       0       0       000010000D    883
     126       0       0      11       0       0       0             142D    884
     126    4165       0       0       0       0       0       000010000D    885
     126       0       0      11       0       0       0             143D    886
     126    4176       0       0       0       0       0       000010000D    887
     126       0       0       4       0       0       0             144D    888
     126    4180       0       0       0       0       0       000010000D    889
     126       0       0       9       0       0       0             145D    890
     126    4189       0       0       0       0       0       000010000D    891
     126       0       0      16       0       0       0             146D    892
     102    4205       0       0       0       0       0       000010001D    893
     102       0       0       1       0       0       0               0D    894
     142    4206       0       0       0       0       0       000010000D    895
     142       0       0       1       0       0       0    CONS      31D    896
     144    4207       0       0      26       0       0       000030001D    897
     144       0     -23       1       0       0       0              31D    898
     128    4208       0       0       0       0       0       001010001D    899
     128       0       0       6       0       0       0 BSPSURF      15D    900
     126    4214       0       0       0       0       0       000010500D    901
     126       0       0      17       0       0       0               0D    902
     126    4231       0       0       0       0       0       000010500D    903
     126       0       0      17       0       0       0               0D    904
     126    4248       0       0       0       0       0       000010500D    905
     126       0       0      10       0       0       0               0D    906
     126    4258       0       0       0       0       0       000010500D    907
     126       0       0      33       0       0       0               0D    908
     126    4291       0       0       0       0       0       000010500D    909
     126       0       0      14       0       0       0               0D    910
     126    4305       0       0       0       0       0       000010500D    911
     126       0       0      17       0       0       0               0D    912
     102    4322       0       0       0       0       0       000010501D    913
     102       0       0       1       0       0       0               0D    914
     126    4323       0       0       0       0       0       000010000D    915
     126       0       0      19       0       0       0             147D    916
     126    4342       0       0       0       0       0       000010000D    917
     126       0       0      11       0       0       0             148D    918
     126    4353       0       0       0       0       0       000010000D    919
     126       0       0      13       0       0       0             149D    920
     126    4366       0       0       0       0       0       000010000D    921
     126       0       0      13       0       0       0             150D    922
     126    4379       0       0       0       0       0       000010000D    923
     126       0       0       4       0       0       0             151D    924
     126    4383       0       0       0       0       0       000010000D    925
     126       0       0       4       0       0       0             152D    926
     102    4387       0       0       0       0       0       000010001D    927
     102       0       0       1       0       0       0               0D    928
     142    4388       0       0       0       0       0       000010000D    929
     142       0       0       1       0       0       0    CONS      32D    930
     144    4389       0       0      26       0       0       000030001D    931
     144       0     -23       1       0       0       0              32D    932
     128    4390       0       0       0       0       0       001010001D    933
     128       0       0       6       0       0       0 BSPSURF      16D    934
     126    4396       0       0       0       0       0       000010500D    935
     126       0       0      25       0       0       0               0D    936
     126    4421       0       0       0       0       0       000010500D    937
     126       0       0      29       0       0       0               0D    938
     112    4450       0       0       0       0       0       000010500D    939
     112       0       0       7       0       0       0               0D    940
     126    4457       0       0       0       0       0       000010500D    941
     126       0       0      10       0       0       0               0D    942
     102    4467       0       0       0       0       0       000010501D    943
     102       0       0       1       0       0       0               0D    944
     126    4468       0       0       0       0       0       000010000D    945
     126       0       0      15       0       0       0             153D    946
     126    4483       0       0       0       0       0       000010000D    947
     126       0       0      18       0       0       0             154D    948
     126    4501       0       0       0       0       0       000010000D    949
     126       0       0       4       0       0       0             155D    950
     126    4505       0       0       0       0       0       000010000D    951
     126       0       0      13       0       0       0             156D    952
     102    4518       0       0       0       0       0       000010001D    953
     102       0       0       1       0       0       0               0D    954
     142    4519       0       0       0       0       0       000010000D    955
     142       0       0       1       0       0       0    CONS      33D    956
     144    4520       0       0      26       0       0       000030001D    957
     144       0     -23       1       0       0       0              33D    958
     308    4521       0       0       0       0       0       000010201D    959
     308       0     -33       3       0       0       0               0D    960
     408    4524       0       0       0       0       0       000000000D    961
     408       0     -33       1       0       0       0               0D    962
     128    4525       0       0       0       0       0       001010001D    963
     128       0       0       6       0       0       0 BSPSURF      17D    964
     112    4531       0       0       0       0       0       000010500D    965
     112       0       0       5       0       0       0               0D    966
     126    4536       0       0       0       0       0       000010500D    967
     126       0       0      52       0       0       0               0D    968
     112    4588       0       0       0       0       0       000010500D    969
     112       0       0       7       0       0       0               0D    970
     126    4595       0       0       0       0       0       000010500D    971
     126       0       0      62       0       0       0               0D    972
     102    4657       0       0       0       0       0       000010501D    973
     102       0       0       1       0       0       0               0D    974
     126    4658       0       0       0       0       0       000010000D    975
     126       0       0       3       0       0       0             157D    976
     126    4661       0       0       0       0       0       000010000D    977
     126       0       0      42       0       0       0             158D    978
     126    4703       0       0       0       0       0       000010000D    979
     126       0       0       3       0       0       0             159D    980
     126    4706       0       0       0       0       0       000010000D    981
     126       0       0      55       0       0       0             160D    982
     102    4761       0       0       0       0       0       000010001D    983
     102       0       0       1       0       0       0               0D    984
     142    4762       0       0       0       0       0       000010000D    985
     142       0       0       1       0       0       0    CONS      34D    986
     144    4763       0       0      28       0       0       000030001D    987
     144       0     -27       1       0       0       0              34D    988
     112    4764       0       0       0       0       0       000010500D    989
     112       0       0       5       0       0       0               0D    990
     126    4769       0       0       0       0       0       000010500D    991
     126       0       0      34       0       0       0               0D    992
     112    4803       0       0       0       0       0       000010500D    993
     112       0       0       7       0       0       0               0D    994
     126    4810       0       0       0       0       0       000010500D    995
     126       0       0      75       0       0       0               0D    996
     102    4885       0       0       0       0       0       000010501D    997
     102       0       0       1       0       0       0               0D    998
     126    4886       0       0       0       0       0       000010000D    999
     126       0       0       3       0       0       0             161D   1000
     126    4889       0       0       0       0       0       000010000D   1001
     126       0       0      35       0       0       0             162D   1002
     126    4924       0       0       0       0       0       000010000D   1003
     126       0       0       3       0       0       0             163D   1004
     126    4927       0       0       0       0       0       000010000D   1005
     126       0       0      59       0       0       0             164D   1006
     102    4986       0       0       0       0       0       000010001D   1007
     102       0       0       1       0       0       0               0D   1008
     142    4987       0       0       0       0       0       000010000D   1009
     142       0       0       1       0       0       0    CONS      35D   1010
     144    4988       0       0      28       0       0       000030001D   1011
     144       0     -27       1       0       0       0              35D   1012
     308    4989       0       0       0       0       0       000010201D   1013
     308       0     -35       1       0       0       0               0D   1014
     408    4990       0       0       0       0       0       000000000D   1015
     408       0     -35       1       0       0       0               0D   1016
     128    4991       0       0       0       0       0       001010001D   1017
     128       0       0       6       0       0       0 BSPSURF      18D   1018
     112    4997       0       0       0       0       0       000010500D   1019
     112       0       0       7       0       0       0               0D   1020
     126    5004       0       0       0       0       0       000010500D   1021
     126       0       0      29       0       0       0               0D   1022
     126    5033       0       0       0       0       0       000010500D   1023
     126       0       0      17       0       0       0               0D   1024
     126    5050       0       0       0       0       0       000010500D   1025
     126       0       0      17       0       0       0               0D   1026
     126    5067       0       0       0       0       0       000010500D   1027
     126       0       0      21       0       0       0               0D   1028
     112    5088       0       0       0       0       0       000010500D   1029
     112       0       0      22       0       0       0               0D   1030
     126    5110       0       0       0       0       0       000010500D   1031
     126       0       0      11       0       0       0               0D   1032
     126    5121       0       0       0       0       0       000010500D   1033
     126       0       0      33       0       0       0               0D   1034
     102    5154       0       0       0       0       0       000010501D   1035
     102       0       0       1       0       0       0               0D   1036
     126    5155       0       0       0       0       0       000010000D   1037
     126       0       0       3       0       0       0             165D   1038
     126    5158       0       0       0       0       0       000010000D   1039
     126       0       0      18       0       0       0             166D   1040
     126    5176       0       0       0       0       0       000010000D   1041
     126       0       0      15       0       0       0             167D   1042
     126    5191       0       0       0       0       0       000010000D   1043
     126       0       0       9       0       0       0             168D   1044
     126    5200       0       0       0       0       0       000010000D   1045
     126       0       0      11       0       0       0             169D   1046
     126    5211       0       0       0       0       0       000010000D   1047
     126       0       0       7       0       0       0             170D   1048
     126    5218       0       0       0       0       0       000010000D   1049
     126       0       0       6       0       0       0             171D   1050
     126    5224       0       0       0       0       0       000010000D   1051
     126       0       0      25       0       0       0             172D   1052
     102    5249       0       0       0       0       0       000010001D   1053
     102       0       0       1       0       0       0               0D   1054
     142    5250       0       0       0       0       0       000010000D   1055
     142       0       0       1       0       0       0    CONS      36D   1056
     144    5251       0       0      26       0       0       000030001D   1057
     144       0     -23       1       0       0       0              36D   1058
     308    5252       0       0       0       0       0       000010201D   1059
     308       0     -37       1       0       0       0               0D   1060
     408    5253       0       0       0       0       0       000000000D   1061
     408       0     -37       1       0       0       0               0D   1062
     110    5254       0       0       0       0       0       000010000D   1063
     110       0       0       3       0       0       0             173D   1064
     124    5257       0       0       0       0       0       000000000D   1065
     124       0       0       4       0       0       0  MATRIX       1D   1066
     100    5261       0       0       0       0    1065       000010000D   1067
     100       0       0       1       0       0       0             174D   1068
     102    5262       0       0       0       0       0       000010001D   1069
     102       0       0       1       0       0       0               0D   1070
     120    5263       0       0       0       0       0       001010001D   1071
     120       0       0       1       0       0       0 REVSURF      19D   1072
     112    5264       0       0       0       0       0       000010500D   1073
     112       0       0       5       0       0       0               0D   1074
     112    5269       0       0       0       0       0       000010500D   1075
     112       0       0      59       0       0       0               0D   1076
     112    5328       0       0       0       0       0       000010500D   1077
     112       0       0       5       0       0       0               0D   1078
     126    5333       0       0       0       0       0       000010500D   1079
     126       0       0      17       0       0       0               0D   1080
     102    5350       0       0       0       0       0       000010501D   1081
     102       0       0       1       0       0       0               0D   1082
     126    5351       0       0       0       0       0       000010000D   1083
     126       0       0       4       0       0       0             175D   1084
     126    5355       0       0       0       0       0       000010000D   1085
     126       0       0      62       0       0       0             176D   1086
     126    5417       0       0       0       0       0       000010000D   1087
     126       0       0       4       0       0       0             177D   1088
     126    5421       0       0       0       0       0       000010000D   1089
     126       0       0      19       0       0       0             178D   1090
     102    5440       0       0       0       0       0       000010001D   1091
     102       0       0       1       0       0       0               0D   1092
     142    5441       0       0       0       0       0       000010000D   1093
     142       0       0       1       0       0       0    CONS      37D   1094
     144    5442       0       0      24       0       0       000030001D   1095
     144       0     -15       1       0       0       0              37D   1096
     110    5443       0       0       0       0       0       000010000D   1097
     110       0       0       3       0       0       0             179D   1098
     124    5446       0       0       0       0       0       000000000D   1099
     124       0       0       4       0       0       0  MATRIX       2D   1100
     100    5450       0       0       0       0    1099       000010000D   1101
     100       0       0       1       0       0       0             180D   1102
     102    5451       0       0       0       0       0       000010001D   1103
     102       0       0       1       0       0       0               0D   1104
     120    5452       0       0       0       0       0       001010001D   1105
     120       0       0       1       0       0       0 REVSURF      20D   1106
     112    5453       0       0       0       0       0       000010500D   1107
     112       0       0       5       0       0       0               0D   1108
     112    5458       0       0       0       0       0       000010500D   1109
     112       0       0      70       0       0       0               0D   1110
     112    5528       0       0       0       0       0       000010500D   1111
     112       0       0       6       0       0       0               0D   1112
     112    5534       0       0       0       0       0       000010500D   1113
     112       0       0      67       0       0       0               0D   1114
     102    5601       0       0       0       0       0       000010501D   1115
     102       0       0       1       0       0       0               0D   1116
     126    5602       0       0       0       0       0       000010000D   1117
     126       0       0       4       0       0       0             181D   1118
     126    5606       0       0       0       0       0       000010000D   1119
     126       0       0      41       0       0       0             182D   1120
     126    5647       0       0       0       0       0       000010000D   1121
     126       0       0       4       0       0       0             183D   1122
     126    5651       0       0       0       0       0       000010000D   1123
     126       0       0      41       0       0       0             184D   1124
     102    5692       0       0       0       0       0       000010001D   1125
     102       0       0       1       0       0       0               0D   1126
     142    5693       0       0       0       0       0       000010000D   1127
     142       0       0       1       0       0       0    CONS      38D   1128
     144    5694       0       0      24       0       0       000030001D   1129
     144       0     -15       1       0       0       0              38D   1130
     110    5695       0       0       0       0       0       000010000D   1131
     110       0       0       3       0       0       0             185D   1132
     124    5698       0       0       0       0       0       000000000D   1133
     124       0       0       5       0       0       0  MATRIX       3D   1134
     100    5703       0       0       0       0    1133       000010000D   1135
     100       0       0       1       0       0       0             186D   1136
     102    5704       0       0       0       0       0       000010001D   1137
     102       0       0       1       0       0       0               0D   1138
     120    5705       0       0       0       0       0       001010001D   1139
     120       0       0       1       0       0       0 REVSURF      21D   1140
     126    5706       0       0       0       0       0       000010500D   1141
     126       0       0      11       0       0       0               0D   1142
     126    5717       0       0       0       0       0       000010500D   1143
     126       0       0      10       0       0       0               0D   1144
     112    5727       0       0       0       0       0       000010500D   1145
     112       0       0      35       0       0       0               0D   1146
     102    5762       0       0       0       0       0       000010501D   1147
     102       0       0       1       0       0       0               0D   1148
     126    5763       0       0       0       0       0       000010000D   1149
     126       0       0      16       0       0       0             187D   1150
     126    5779       0       0       0       0       0       000010000D   1151
     126       0       0      13       0       0       0             188D   1152
     126    5792       0       0       0       0       0       000010000D   1153
     126       0       0      49       0       0       0             189D   1154
     102    5841       0       0       0       0       0       000010001D   1155
     102       0       0       1       0       0       0               0D   1156
     142    5842       0       0       0       0       0       000010000D   1157
     142       0       0       1       0       0       0    CONS      39D   1158
     144    5843       0       0      24       0       0       000030001D   1159
     144       0     -15       1       0       0       0              39D   1160
     110    5844       0       0       0       0       0       000010000D   1161
     110       0       0       3       0       0       0             190D   1162
     124    5847       0       0       0       0       0       000000000D   1163
     124       0       0       5       0       0       0  MATRIX       4D   1164
     100    5852       0       0       0       0    1163       000010000D   1165
     100       0       0       1       0       0       0             191D   1166
     102    5853       0       0       0       0       0       000010001D   1167
     102       0       0       1       0       0       0               0D   1168
     120    5854       0       0       0       0       0       001010001D   1169
     120       0       0       1       0       0       0 REVSURF      22D   1170
     126    5855       0       0       0       0       0       000010500D   1171
     126       0       0      25       0       0       0               0D   1172
     112    5880       0       0       0       0       0       000010500D   1173
     112       0       0      43       0       0       0               0D   1174
     126    5923       0       0       0       0       0       000010500D   1175
     126       0       0      75       0       0       0               0D   1176
     102    5998       0       0       0       0       0       000010501D   1177
     102       0       0       1       0       0       0               0D   1178
     126    5999       0       0       0       0       0       000010000D   1179
     126       0       0      35       0       0       0             192D   1180
     126    6034       0       0       0       0       0       000010000D   1181
     126       0       0      62       0       0       0             193D   1182
     126    6096       0       0       0       0       0       000010000D   1183
     126       0       0      42       0       0       0             194D   1184
     102    6138       0       0       0       0       0       000010001D   1185
     102       0       0       1       0       0       0               0D   1186
     142    6139       0       0       0       0       0       000010000D   1187
     142       0       0       1       0       0       0    CONS      40D   1188
     144    6140       0       0      24       0       0       000030001D   1189
     144       0     -15       1       0       0       0              40D   1190
     110    6141       0       0       0       0       0       000010000D   1191
     110       0       0       3       0       0       0             195D   1192
     124    6144       0       0       0       0       0       000000000D   1193
     124       0       0       4       0       0       0  MATRIX       5D   1194
     100    6148       0       0       0       0    1193       000010000D   1195
     100       0       0       1       0       0       0             196D   1196
     102    6149       0       0       0       0       0       000010001D   1197
     102       0       0       1       0       0       0               0D   1198
     120    6150       0       0       0       0       0       001010001D   1199
     120       0       0       1       0       0       0 REVSURF      23D   1200
     112    6151       0       0       0       0       0       000010500D   1201
     112       0       0       5       0       0       0               0D   1202
     112    6156       0       0       0       0       0       000010500D   1203
     112       0       0      65       0       0       0               0D   1204
     112    6221       0       0       0       0       0       000010500D   1205
     112       0       0      11       0       0       0               0D   1206
     112    6232       0       0       0       0       0       000010500D   1207
     112       0       0      86       0       0       0               0D   1208
     102    6318       0       0       0       0       0       000010501D   1209
     102       0       0       1       0       0       0               0D   1210
     126    6319       0       0       0       0       0       000010000D   1211
     126       0       0       7       0       0       0             197D   1212
     126    6326       0       0       0       0       0       000010000D   1213
     126       0       0      41       0       0       0             198D   1214
     126    6367       0       0       0       0       0       000010000D   1215
     126       0       0       5       0       0       0             199D   1216
     126    6372       0       0       0       0       0       000010000D   1217
     126       0       0      41       0       0       0             200D   1218
     102    6413       0       0       0       0       0       000010001D   1219
     102       0       0       1       0       0       0               0D   1220
     142    6414       0       0       0       0       0       000010000D   1221
     142       0       0       1       0       0       0    CONS      41D   1222
     144    6415       0       0      24       0       0       000030001D   1223
     144       0     -15       1       0       0       0              41D   1224
     110    6416       0       0       0       0       0       000010000D   1225
     110       0       0       3       0       0       0             201D   1226
     124    6419       0       0       0       0       0       000000000D   1227
     124       0       0       5       0       0       0  MATRIX       6D   1228
     100    6424       0       0       0       0    1227       000010000D   1229
     100       0       0       1       0       0       0             202D   1230
     102    6425       0       0       0       0       0       000010001D   1231
     102       0       0       1       0       0       0               0D   1232
     120    6426       0       0       0       0       0       001010001D   1233
     120       0       0       1       0       0       0 REVSURF      24D   1234
     126    6427       0       0       0       0       0       000010500D   1235
     126       0       0      11       0       0       0               0D   1236
     126    6438       0       0       0       0       0       000010500D   1237
     126       0       0      75       0       0       0               0D   1238
     112    6513       0       0       0       0       0       000010500D   1239
     112       0       0      46       0       0       0               0D   1240
     102    6559       0       0       0       0       0       000010501D   1241
     102       0       0       1       0       0       0               0D   1242
     126    6560       0       0       0       0       0       000010000D   1243
     126       0       0      16       0       0       0             203D   1244
     126    6576       0       0       0       0       0       000010000D   1245
     126       0       0      42       0       0       0             204D   1246
     126    6618       0       0       0       0       0       000010000D   1247
     126       0       0      62       0       0       0             205D   1248
     102    6680       0       0       0       0       0       000010001D   1249
     102       0       0       1       0       0       0               0D   1250
     142    6681       0       0       0       0       0       000010000D   1251
     142       0       0       1       0       0       0    CONS      42D   1252
     144    6682       0       0      24       0       0       000030001D   1253
     144       0     -15       1       0       0       0              42D   1254
     110    6683       0       0       0       0       0       000010000D   1255
     110       0       0       3       0       0       0             206D   1256
     124    6686       0       0       0       0       0       000000000D   1257
     124       0       0       5       0       0       0  MATRIX       7D   1258
     100    6691       0       0       0       0    1257       000010000D   1259
     100       0       0       1       0       0       0             207D   1260
     102    6692       0       0       0       0       0       000010001D   1261
     102       0       0       1       0       0       0               0D   1262
     120    6693       0       0       0       0       0       001010001D   1263
     120       0       0       1       0       0       0 REVSURF      25D   1264
     112    6694       0       0       0       0       0       000010500D   1265
     112       0       0      13       0       0       0               0D   1266
     112    6707       0       0       0       0       0       000010500D   1267
     112       0       0      19       0       0       0               0D   1268
     126    6726       0       0       0       0       0       000010500D   1269
     126       0       0      10       0       0       0               0D   1270
     102    6736       0       0       0       0       0       000010501D   1271
     102       0       0       1       0       0       0               0D   1272
     126    6737       0       0       0       0       0       000010000D   1273
     126       0       0       9       0       0       0             208D   1274
     126    6746       0       0       0       0       0       000010000D   1275
     126       0       0      24       0       0       0             209D   1276
     126    6770       0       0       0       0       0       000010000D   1277
     126       0       0      13       0       0       0             210D   1278
     102    6783       0       0       0       0       0       000010001D   1279
     102       0       0       1       0       0       0               0D   1280
     142    6784       0       0       0       0       0       000010000D   1281
     142       0       0       1       0       0       0    CONS      43D   1282
     144    6785       0       0      24       0       0       000030001D   1283
     144       0     -15       1       0       0       0              43D   1284
     110    6786       0       0       0       0       0       000010000D   1285
     110       0       0       3       0       0       0             211D   1286
     124    6789       0       0       0       0       0       000000000D   1287
     124       0       0       4       0       0       0  MATRIX       8D   1288
     100    6793       0       0       0       0    1287       000010000D   1289
     100       0       0       1       0       0       0             212D   1290
     102    6794       0       0       0       0       0       000010001D   1291
     102       0       0       1       0       0       0               0D   1292
     120    6795       0       0       0       0       0       001010001D   1293
     120       0       0       1       0       0       0 REVSURF      26D   1294
     112    6796       0       0       0       0       0       000010500D   1295
     112       0       0       7       0       0       0               0D   1296
     112    6803       0       0       0       0       0       000010500D   1297
     112       0       0       7       0       0       0               0D   1298
     112    6810       0       0       0       0       0       000010500D   1299
     112       0       0       7       0       0       0               0D   1300
     112    6817       0       0       0       0       0       000010500D   1301
     112       0       0       4       0       0       0               0D   1302
     112    6821       0       0       0       0       0       000010500D   1303
     112       0       0      62       0       0       0               0D   1304
     102    6883       0       0       0       0       0       000010501D   1305
     102       0       0       1       0       0       0               0D   1306
     126    6884       0       0       0       0       0       000010000D   1307
     126       0       0       4       0       0       0             213D   1308
     126    6888       0       0       0       0       0       000010000D   1309
     126       0       0       7       0       0       0             214D   1310
     126    6895       0       0       0       0       0       000010000D   1311
     126       0       0       3       0       0       0             215D   1312
     126    6898       0       0       0       0       0       000010000D   1313
     126       0       0       4       0       0       0             216D   1314
     126    6902       0       0       0       0       0       000010000D   1315
     126       0       0      62       0       0       0             217D   1316
     102    6964       0       0       0       0       0       000010001D   1317
     102       0       0       1       0       0       0               0D   1318
     142    6965       0       0       0       0       0       000010000D   1319
     142       0       0       1       0       0       0    CONS      44D   1320
     144    6966       0       0      24       0       0       000030001D   1321
     144       0     -15       1       0       0       0              44D   1322
     110    6967       0       0       0       0       0       000010000D   1323
     110       0       0       3       0       0       0             218D   1324
     102    6970       0       0       0       0       0       000010001D   1325
     102       0       0       1       0       0       0               0D   1326
     122    6971       0       0       0       0       0       001010001D   1327
     122       0       0       2       0       0       0 TABSURF      27D   1328
     112    6973       0       0       0       0       0       000010500D   1329
     112       0       0       5       0       0       0               0D   1330
     126    6978       0       0       0       0       0       000010500D   1331
     126       0       0      29       0       0       0               0D   1332
     126    7007       0       0       0       0       0       000010500D   1333
     126       0       0      45       0       0       0               0D   1334
     112    7052       0       0       0       0       0       000010500D   1335
     112       0       0       3       0       0       0               0D   1336
     126    7055       0       0       0       0       0       000010500D   1337
     126       0       0      45       0       0       0               0D   1338
     126    7100       0       0       0       0       0       000010500D   1339
     126       0       0      21       0       0       0               0D   1340
     102    7121       0       0       0       0       0       000010501D   1341
     102       0       0       1       0       0       0               0D   1342
     126    7122       0       0       0       0       0       000010000D   1343
     126       0       0       3       0       0       0             219D   1344
     126    7125       0       0       0       0       0       000010000D   1345
     126       0       0      13       0       0       0             220D   1346
     126    7138       0       0       0       0       0       000010000D   1347
     126       0       0      26       0       0       0             221D   1348
     126    7164       0       0       0       0       0       000010000D   1349
     126       0       0       3       0       0       0             222D   1350
     126    7167       0       0       0       0       0       000010000D   1351
     126       0       0      22       0       0       0             223D   1352
     126    7189       0       0       0       0       0       000010000D   1353
     126       0       0       7       0       0       0             224D   1354
     102    7196       0       0       0       0       0       000010001D   1355
     102       0       0       1       0       0       0               0D   1356
     142    7197       0       0       0       0       0       000010000D   1357
     142       0       0       1       0       0       0    CONS      45D   1358
     144    7198       0       0      24       0       0       000030001D   1359
     144       0     -15       1       0       0       0              45D   1360
     110    7199       0       0       0       0       0       000010000D   1361
     110       0       0       3       0       0       0             225D   1362
     102    7202       0       0       0       0       0       000010001D   1363
     102       0       0       1       0       0       0               0D   1364
     122    7203       0       0       0       0       0       001010001D   1365
     122       0       0       2       0       0       0 TABSURF      28D   1366
     112    7205       0       0       0       0       0       000010500D   1367
     112       0       0       5       0       0       0               0D   1368
     126    7210       0       0       0       0       0       000010500D   1369
     126       0       0      21       0       0       0               0D   1370
     126    7231       0       0       0       0       0       000010500D   1371
     126       0       0      44       0       0       0               0D   1372
     112    7275       0       0       0       0       0       000010500D   1373
     112       0       0       4       0       0       0               0D   1374
     126    7279       0       0       0       0       0       000010500D   1375
     126       0       0      44       0       0       0               0D   1376
     126    7323       0       0       0       0       0       000010500D   1377
     126       0       0      33       0       0       0               0D   1378
     102    7356       0       0       0       0       0       000010501D   1379
     102       0       0       1       0       0       0               0D   1380
     126    7357       0       0       0       0       0       000010000D   1381
     126       0       0       3       0       0       0             226D   1382
     126    7360       0       0       0       0       0       000010000D   1383
     126       0       0       7       0       0       0             227D   1384
     126    7367       0       0       0       0       0       000010000D   1385
     126       0       0      22       0       0       0             228D   1386
     126    7389       0       0       0       0       0       000010000D   1387
     126       0       0       3       0       0       0             229D   1388
     126    7392       0       0       0       0       0       000010000D   1389
     126       0       0      27       0       0       0             230D   1390
     126    7419       0       0       0       0       0       000010000D   1391
     126       0       0      13       0       0       0             231D   1392
     102    7432       0       0       0       0       0       000010001D   1393
     102       0       0       1       0       0       0               0D   1394
     142    7433       0       0       0       0       0       000010000D   1395
     142       0       0       1       0       0       0    CONS      46D   1396
     144    7434       0       0      24       0       0       000030001D   1397
     144       0     -15       1       0       0       0              46D   1398
     112    7435       0       0       0       0       0       000010500D   1399
     112       0       0       5       0       0       0               0D   1400
     112    7440       0       0       0       0       0       000010500D   1401
     112       0       0      47       0       0       0               0D   1402
     112    7487       0       0       0       0       0       000010500D   1403
     112       0       0       6       0       0       0               0D   1404
     112    7493       0       0       0       0       0       000010500D   1405
     112       0       0       7       0       0       0               0D   1406
     112    7500       0       0       0       0       0       000010500D   1407
     112       0       0       7       0       0       0               0D   1408
     102    7507       0       0       0       0       0       000010501D   1409
     102       0       0       1       0       0       0               0D   1410
     126    7508       0       0       0       0       0       000010000D   1411
     126       0       0       4       0       0       0             232D   1412
     126    7512       0       0       0       0       0       000010000D   1413
     126       0       0      62       0       0       0             233D   1414
     126    7574       0       0       0       0       0       000010000D   1415
     126       0       0       4       0       0       0             234D   1416
     126    7578       0       0       0       0       0       000010000D   1417
     126       0       0       3       0       0       0             235D   1418
     126    7581       0       0       0       0       0       000010000D   1419
     126       0       0       7       0       0       0             236D   1420
     102    7588       0       0       0       0       0       000010001D   1421
     102       0       0       1       0       0       0               0D   1422
     142    7589       0       0       0       0       0       000010000D   1423
     142       0       0       1       0       0       0    CONS      47D   1424
     144    7590       0       0      24       0       0       000030001D   1425
     144       0     -15       1       0       0       0              47D   1426
     126    7591       0       0       0       0       0       000010500D   1427
     126       0       0      10       0       0       0               0D   1428
     126    7601       0       0       0       0       0       000010500D   1429
     126       0       0      10       0       0       0               0D   1430
     112    7611       0       0       0       0       0       000010500D   1431
     112       0       0      17       0       0       0               0D   1432
     126    7628       0       0       0       0       0       000010500D   1433
     126       0       0      44       0       0       0               0D   1434
     102    7672       0       0       0       0       0       000010501D   1435
     102       0       0       1       0       0       0               0D   1436
     126    7673       0       0       0       0       0       000010000D   1437
     126       0       0      11       0       0       0             237D   1438
     126    7684       0       0       0       0       0       000010000D   1439
     126       0       0      13       0       0       0             238D   1440
     126    7697       0       0       0       0       0       000010000D   1441
     126       0       0      22       0       0       0             239D   1442
     126    7719       0       0       0       0       0       000010000D   1443
     126       0       0      24       0       0       0             240D   1444
     102    7743       0       0       0       0       0       000010001D   1445
     102       0       0       1       0       0       0               0D   1446
     142    7744       0       0       0       0       0       000010000D   1447
     142       0       0       1       0       0       0    CONS      48D   1448
     144    7745       0       0      24       0       0       000030001D   1449
     144       0     -15       1       0       0       0              48D   1450
     126    7746       0       0       0       0       0       000010500D   1451
     126       0       0      17       0       0       0               0D   1452
     126    7763       0       0       0       0       0       000010500D   1453
     126       0       0     110       0       0       0               0D   1454
     112    7873       0       0       0       0       0       000010500D   1455
     112       0       0      23       0       0       0               0D   1456
     126    7896       0       0       0       0       0       000010500D   1457
     126       0       0      10       0       0       0               0D   1458
     102    7906       0       0       0       0       0       000010501D   1459
     102       0       0       1       0       0       0               0D   1460
     126    7907       0       0       0       0       0       000010000D   1461
     126       0       0      24       0       0       0             241D   1462
     126    7931       0       0       0       0       0       000010000D   1463
     126       0       0      62       0       0       0             242D   1464
     126    7993       0       0       0       0       0       000010000D   1465
     126       0       0      33       0       0       0             243D   1466
     126    8026       0       0       0       0       0       000010000D   1467
     126       0       0      13       0       0       0             244D   1468
     102    8039       0       0       0       0       0       000010001D   1469
     102       0       0       1       0       0       0               0D   1470
     142    8040       0       0       0       0       0       000010000D   1471
     142       0       0       1       0       0       0    CONS      49D   1472
     144    8041       0       0      24       0       0       000030001D   1473
     144       0     -15       1       0       0       0              49D   1474
     112    8042       0       0       0       0       0       000010500D   1475
     112       0       0       7       0       0       0               0D   1476
     126    8049       0       0       0       0       0       000010500D   1477
     126       0       0      17       0       0       0               0D   1478
     112    8066       0       0       0       0       0       000010500D   1479
     112       0       0       9       0       0       0               0D   1480
     112    8075       0       0       0       0       0       000010500D   1481
     112       0       0      45       0       0       0               0D   1482
     102    8120       0       0       0       0       0       000010501D   1483
     102       0       0       1       0       0       0               0D   1484
     126    8121       0       0       0       0       0       000010000D   1485
     126       0       0       7       0       0       0             245D   1486
     126    8128       0       0       0       0       0       000010000D   1487
     126       0       0      19       0       0       0             246D   1488
     126    8147       0       0       0       0       0       000010000D   1489
     126       0       0      11       0       0       0             247D   1490
     126    8158       0       0       0       0       0       000010000D   1491
     126       0       0      62       0       0       0             248D   1492
     102    8220       0       0       0       0       0       000010001D   1493
     102       0       0       1       0       0       0               0D   1494
     142    8221       0       0       0       0       0       000010000D   1495
     142       0       0       1       0       0       0    CONS      50D   1496
     144    8222       0       0      24       0       0       000030001D   1497
     144       0     -15       1       0       0       0              50D   1498
     126    8223       0       0       0       0       0       000010500D   1499
     126       0       0      11       0       0       0               0D   1500
     112    8234       0       0       0       0       0       000010500D   1501
     112       0       0      36       0       0       0               0D   1502
     112    8270       0       0       0       0       0       000010500D   1503
     112       0       0       4       0       0       0               0D   1504
     126    8274       0       0       0       0       0       000010500D   1505
     126       0       0      14       0       0       0               0D   1506
     102    8288       0       0       0       0       0       000010501D   1507
     102       0       0       1       0       0       0               0D   1508
     126    8289       0       0       0       0       0       000010000D   1509
     126       0       0      16       0       0       0             249D   1510
     126    8305       0       0       0       0       0       000010000D   1511
     126       0       0      49       0       0       0             250D   1512
     126    8354       0       0       0       0       0       000010000D   1513
     126       0       0       3       0       0       0             251D   1514
     126    8357       0       0       0       0       0       000010000D   1515
     126       0       0      19       0       0       0             252D   1516
     102    8376       0       0       0       0       0       000010001D   1517
     102       0       0       1       0       0       0               0D   1518
     142    8377       0       0       0       0       0       000010000D   1519
     142       0       0       1       0       0       0    CONS      51D   1520
     144    8378       0       0      24       0       0       000030001D   1521
     144       0     -15       1       0       0       0              51D   1522
     112    8379       0       0       0       0       0       000010500D   1523
     112       0       0       5       0       0       0               0D   1524
     112    8384       0       0       0       0       0       000010500D   1525
     112       0       0      13       0       0       0               0D   1526
     112    8397       0       0       0       0       0       000010500D   1527
     112       0       0       5       0       0       0               0D   1528
     112    8402       0       0       0       0       0       000010500D   1529
     112       0       0       6       0       0       0               0D   1530
     112    8408       0       0       0       0       0       000010500D   1531
     112       0       0      45       0       0       0               0D   1532
     102    8453       0       0       0       0       0       000010501D   1533
     102       0       0       1       0       0       0               0D   1534
     126    8454       0       0       0       0       0       000010000D   1535
     126       0       0       4       0       0       0             253D   1536
     126    8458       0       0       0       0       0       000010000D   1537
     126       0       0       7       0       0       0             254D   1538
     126    8465       0       0       0       0       0       000010000D   1539
     126       0       0       3       0       0       0             255D   1540
     126    8468       0       0       0       0       0       000010000D   1541
     126       0       0       7       0       0       0             256D   1542
     126    8475       0       0       0       0       0       000010000D   1543
     126       0       0      62       0       0       0             257D   1544
     102    8537       0       0       0       0       0       000010001D   1545
     102       0       0       1       0       0       0               0D   1546
     142    8538       0       0       0       0       0       000010000D   1547
     142       0       0       1       0       0       0    CONS      52D   1548
     144    8539       0       0      24       0       0       000030001D   1549
     144       0     -15       1       0       0       0              52D   1550
     112    8540       0       0       0       0       0       000010500D   1551
     112       0       0      13       0       0       0               0D   1552
     126    8553       0       0       0       0       0       000010500D   1553
     126       0       0      14       0       0       0               0D   1554
     112    8567       0       0       0       0       0       000010500D   1555
     112       0       0       5       0       0       0               0D   1556
     112    8572       0       0       0       0       0       000010500D   1557
     112       0       0      19       0       0       0               0D   1558
     102    8591       0       0       0       0       0       000010501D   1559
     102       0       0       1       0       0       0               0D   1560
     126    8592       0       0       0       0       0       000010000D   1561
     126       0       0       9       0       0       0             258D   1562
     126    8601       0       0       0       0       0       000010000D   1563
     126       0       0      19       0       0       0             259D   1564
     126    8620       0       0       0       0       0       000010000D   1565
     126       0       0       3       0       0       0             260D   1566
     126    8623       0       0       0       0       0       000010000D   1567
     126       0       0      24       0       0       0             261D   1568
     102    8647       0       0       0       0       0       000010001D   1569
     102       0       0       1       0       0       0               0D   1570
     142    8648       0       0       0       0       0       000010000D   1571
     142       0       0       1       0       0       0    CONS      53D   1572
     144    8649       0       0      24       0       0       000030001D   1573
     144       0     -15       1       0       0       0              53D   1574
     126    8650       0       0       0       0       0       000010500D   1575
     126       0       0      25       0       0       0               0D   1576
     126    8675       0       0       0       0       0       000010500D   1577
     126       0       0      75       0       0       0               0D   1578
     112    8750       0       0       0       0       0       000010500D   1579
     112       0       0      45       0       0       0               0D   1580
     102    8795       0       0       0       0       0       000010501D   1581
     102       0       0       1       0       0       0               0D   1582
     126    8796       0       0       0       0       0       000010000D   1583
     126       0       0      35       0       0       0             262D   1584
     126    8831       0       0       0       0       0       000010000D   1585
     126       0       0      40       0       0       0             263D   1586
     126    8871       0       0       0       0       0       000010000D   1587
     126       0       0      62       0       0       0             264D   1588
     102    8933       0       0       0       0       0       000010001D   1589
     102       0       0       1       0       0       0               0D   1590
     142    8934       0       0       0       0       0       000010000D   1591
     142       0       0       1       0       0       0    CONS      54D   1592
     144    8935       0       0      24       0       0       000030001D   1593
     144       0     -15       1       0       0       0              54D   1594
     112    8936       0       0       0       0       0       000010500D   1595
     112       0       0       5       0       0       0               0D   1596
     112    8941       0       0       0       0       0       000010500D   1597
     112       0       0      64       0       0       0               0D   1598
     112    9005       0       0       0       0       0       000010500D   1599
     112       0       0       5       0       0       0               0D   1600
     112    9010       0       0       0       0       0       000010500D   1601
     112       0       0      69       0       0       0               0D   1602
     102    9079       0       0       0       0       0       000010501D   1603
     102       0       0       1       0       0       0               0D   1604
     126    9080       0       0       0       0       0       000010000D   1605
     126       0       0       4       0       0       0             265D   1606
     126    9084       0       0       0       0       0       000010000D   1607
     126       0       0      41       0       0       0             266D   1608
     126    9125       0       0       0       0       0       000010000D   1609
     126       0       0       4       0       0       0             267D   1610
     126    9129       0       0       0       0       0       000010000D   1611
     126       0       0      40       0       0       0             268D   1612
     102    9169       0       0       0       0       0       000010001D   1613
     102       0       0       1       0       0       0               0D   1614
     142    9170       0       0       0       0       0       000010000D   1615
     142       0       0       1       0       0       0    CONS      55D   1616
     144    9171       0       0      24       0       0       000030001D   1617
     144       0     -15       1       0       0       0              55D   1618
     112    9172       0       0       0       0       0       000010500D   1619
     112       0       0       5       0       0       0               0D   1620
     126    9177       0       0       0       0       0       000010500D   1621
     126       0       0       8       0       0       0               0D   1622
     112    9185       0       0       0       0       0       000010500D   1623
     112       0       0       7       0       0       0               0D   1624
     112    9192       0       0       0       0       0       000010500D   1625
     112       0       0       5       0       0       0               0D   1626
     112    9197       0       0       0       0       0       000010500D   1627
     112       0       0       5       0       0       0               0D   1628
     112    9202       0       0       0       0       0       000010500D   1629
     112       0       0      57       0       0       0               0D   1630
     102    9259       0       0       0       0       0       000010501D   1631
     102       0       0       1       0       0       0               0D   1632
     126    9260       0       0       0       0       0       000010000D   1633
     126       0       0       4       0       0       0             269D   1634
     126    9264       0       0       0       0       0       000010000D   1635
     126       0       0       7       0       0       0             270D   1636
     126    9271       0       0       0       0       0       000010000D   1637
     126       0       0       3       0       0       0             271D   1638
     126    9274       0       0       0       0       0       000010000D   1639
     126       0       0       3       0       0       0             272D   1640
     126    9277       0       0       0       0       0       000010000D   1641
     126       0       0       7       0       0       0             273D   1642
     126    9284       0       0       0       0       0       000010000D   1643
     126       0       0      62       0       0       0             274D   1644
     102    9346       0       0       0       0       0       000010001D   1645
     102       0       0       1       0       0       0               0D   1646
     142    9347       0       0       0       0       0       000010000D   1647
     142       0       0       1       0       0       0    CONS      56D   1648
     144    9348       0       0      24       0       0       000030001D   1649
     144       0     -15       1       0       0       0              56D   1650
     126    9349       0       0       0       0       0       000010500D   1651
     126       0       0      17       0       0       0               0D   1652
     126    9366       0       0       0       0       0       000010500D   1653
     126       0       0      13       0       0       0               0D   1654
     112    9379       0       0       0       0       0       000010500D   1655
     112       0       0       4       0       0       0               0D   1656
     112    9383       0       0       0       0       0       000010500D   1657
     112       0       0      26       0       0       0               0D   1658
     126    9409       0       0       0       0       0       000010500D   1659
     126       0       0     110       0       0       0               0D   1660
     102    9519       0       0       0       0       0       000010501D   1661
     102       0       0       1       0       0       0               0D   1662
     126    9520       0       0       0       0       0       000010000D   1663
     126       0       0      24       0       0       0             275D   1664
     126    9544       0       0       0       0       0       000010000D   1665
     126       0       0      19       0       0       0             276D   1666
     126    9563       0       0       0       0       0       000010000D   1667
     126       0       0       3       0       0       0             277D   1668
     126    9566       0       0       0       0       0       000010000D   1669
     126       0       0      33       0       0       0             278D   1670
     126    9599       0       0       0       0       0       000010000D   1671
     126       0       0      62       0       0       0             279D   1672
     102    9661       0       0       0       0       0       000010001D   1673
     102       0       0       1       0       0       0               0D   1674
     142    9662       0       0       0       0       0       000010000D   1675
     142       0       0       1       0       0       0    CONS      57D   1676
     144    9663       0       0      24       0       0       000030001D   1677
     144       0     -15       1       0       0       0              57D   1678
     112    9664       0       0       0       0       0       000010500D   1679
     112       0       0       7       0       0       0               0D   1680
     112    9671       0       0       0       0       0       000010500D   1681
     112       0       0      45       0       0       0               0D   1682
     112    9716       0       0       0       0       0       000010500D   1683
     112       0       0       9       0       0       0               0D   1684
     112    9725       0       0       0       0       0       000010500D   1685
     112       0       0       5       0       0       0               0D   1686
     112    9730       0       0       0       0       0       000010500D   1687
     112       0       0       6       0       0       0               0D   1688
     126    9736       0       0       0       0       0       000010500D   1689
     126       0       0       8       0       0       0               0D   1690
     102    9744       0       0       0       0       0       000010501D   1691
     102       0       0       1       0       0       0               0D   1692
     126    9745       0       0       0       0       0       000010000D   1693
     126       0       0       7       0       0       0             280D   1694
     126    9752       0       0       0       0       0       000010000D   1695
     126       0       0      62       0       0       0             281D   1696
     126    9814       0       0       0       0       0       000010000D   1697
     126       0       0       9       0       0       0             282D   1698
     126    9823       0       0       0       0       0       000010000D   1699
     126       0       0       3       0       0       0             283D   1700
     126    9826       0       0       0       0       0       000010000D   1701
     126       0       0       3       0       0       0             284D   1702
     126    9829       0       0       0       0       0       000010000D   1703
     126       0       0       7       0       0       0             285D   1704
     102    9836       0       0       0       0       0       000010001D   1705
     102       0       0       1       0       0       0               0D   1706
     142    9837       0       0       0       0       0       000010000D   1707
     142       0       0       1       0       0       0    CONS      58D   1708
     144    9838       0       0      24       0       0       000030001D   1709
     144       0     -15       1       0       0       0              58D   1710
     126    9839       0       0       0       0       0       000010500D   1711
     126       0       0      11       0       0       0               0D   1712
     112    9850       0       0       0       0       0       000010500D   1713
     112       0       0      45       0       0       0               0D   1714
     126    9895       0       0       0       0       0       000010500D   1715
     126       0       0      75       0       0       0               0D   1716
     102    9970       0       0       0       0       0       000010501D   1717
     102       0       0       1       0       0       0               0D   1718
     126    9971       0       0       0       0       0       000010000D   1719
     126       0       0      16       0       0       0             286D   1720
     126    9987       0       0       0       0       0       000010000D   1721
     126       0       0      62       0       0       0             287D   1722
     126   10049       0       0       0       0       0       000010000D   1723
     126       0       0      40       0       0       0             288D   1724
     102   10089       0       0       0       0       0       000010001D   1725
     102       0       0       1       0       0       0               0D   1726
     142   10090       0       0       0       0       0       000010000D   1727
     142       0       0       1       0       0       0    CONS      59D   1728
     144   10091       0       0      24       0       0       000030001D   1729
     144       0     -15       1       0       0       0              59D   1730
     112   10092       0       0       0       0       0       000010500D   1731
     112       0       0       7       0       0       0               0D   1732
     112   10099       0       0       0       0       0       000010500D   1733
     112       0       0      59       0       0       0               0D   1734
     112   10158       0       0       0       0       0       000010500D   1735
     112       0       0       4       0       0       0               0D   1736
     112   10162       0       0       0       0       0       000010500D   1737
     112       0       0       5       0       0       0               0D   1738
     112   10167       0       0       0       0       0       000010500D   1739
     112       0       0      14       0       0       0               0D   1740
     102   10181       0       0       0       0       0       000010501D   1741
     102       0       0       1       0       0       0               0D   1742
     126   10182       0       0       0       0       0       000010000D   1743
     126       0       0       4       0       0       0             289D   1744
     126   10186       0       0       0       0       0       000010000D   1745
     126       0       0      62       0       0       0             290D   1746
     126   10248       0       0       0       0       0       000010000D   1747
     126       0       0       3       0       0       0             291D   1748
     126   10251       0       0       0       0       0       000010000D   1749
     126       0       0       3       0       0       0             292D   1750
     126   10254       0       0       0       0       0       000010000D   1751
     126       0       0       7       0       0       0             293D   1752
     102   10261       0       0       0       0       0       000010001D   1753
     102       0       0       1       0       0       0               0D   1754
     142   10262       0       0       0       0       0       000010000D   1755
     142       0       0       1       0       0       0    CONS      60D   1756
     144   10263       0       0      24       0       0       000030001D   1757
     144       0     -15       1       0       0       0              60D   1758
     112   10264       0       0       0       0       0       000010500D   1759
     112       0       0       5       0       0       0               0D   1760
     112   10269       0       0       0       0       0       000010500D   1761
     112       0       0      79       0       0       0               0D   1762
     112   10348       0       0       0       0       0       000010500D   1763
     112       0       0      10       0       0       0               0D   1764
     112   10358       0       0       0       0       0       000010500D   1765
     112       0       0      61       0       0       0               0D   1766
     102   10419       0       0       0       0       0       000010501D   1767
     102       0       0       1       0       0       0               0D   1768
     126   10420       0       0       0       0       0       000010000D   1769
     126       0       0       7       0       0       0             294D   1770
     126   10427       0       0       0       0       0       000010000D   1771
     126       0       0      40       0       0       0             295D   1772
     126   10467       0       0       0       0       0       000010000D   1773
     126       0       0       6       0       0       0             296D   1774
     126   10473       0       0       0       0       0       000010000D   1775
     126       0       0      41       0       0       0             297D   1776
     102   10514       0       0       0       0       0       000010001D   1777
     102       0       0       1       0       0       0               0D   1778
     142   10515       0       0       0       0       0       000010000D   1779
     142       0       0       1       0       0       0    CONS      61D   1780
     144   10516       0       0      24       0       0       000030001D   1781
     144       0     -15       1       0       0       0              61D   1782
     126   10517       0       0       0       0       0       000010500D   1783
     126       0       0      10       0       0       0               0D   1784
     126   10527       0       0       0       0       0       000010500D   1785
     126       0       0      40       0       0       0               0D   1786
     112   10567       0       0       0       0       0       000010500D   1787
     112       0       0      17       0       0       0               0D   1788
     112   10584       0       0       0       0       0       000010500D   1789
     112       0       0       5       0       0       0               0D   1790
     126   10589       0       0       0       0       0       000010500D   1791
     126       0       0      14       0       0       0               0D   1792
     102   10603       0       0       0       0       0       000010501D   1793
     102       0       0       1       0       0       0               0D   1794
     126   10604       0       0       0       0       0       000010000D   1795
     126       0       0      11       0       0       0             298D   1796
     126   10615       0       0       0       0       0       000010000D   1797
     126       0       0      22       0       0       0             299D   1798
     126   10637       0       0       0       0       0       000010000D   1799
     126       0       0      22       0       0       0             300D   1800
     126   10659       0       0       0       0       0       000010000D   1801
     126       0       0       3       0       0       0             301D   1802
     126   10662       0       0       0       0       0       000010000D   1803
     126       0       0      19       0       0       0             302D   1804
     102   10681       0       0       0       0       0       000010001D   1805
     102       0       0       1       0       0       0               0D   1806
     142   10682       0       0       0       0       0       000010000D   1807
     142       0       0       1       0       0       0    CONS      62D   1808
     144   10683       0       0      24       0       0       000030001D   1809
     144       0     -15       1       0       0       0              62D   1810
     112   10684       0       0       0       0       0       000010500D   1811
     112       0       0       5       0       0       0               0D   1812
     126   10689       0       0       0       0       0       000010500D   1813
     126       0       0      24       0       0       0               0D   1814
     126   10713       0       0       0       0       0       000010500D   1815
     126       0       0      47       0       0       0               0D   1816
     112   10760       0       0       0       0       0       000010500D   1817
     112       0       0       3       0       0       0               0D   1818
     126   10763       0       0       0       0       0       000010500D   1819
     126       0       0      45       0       0       0               0D   1820
     126   10808       0       0       0       0       0       000010500D   1821
     126       0       0      21       0       0       0               0D   1822
     102   10829       0       0       0       0       0       000010501D   1823
     102       0       0       1       0       0       0               0D   1824
     126   10830       0       0       0       0       0       000010000D   1825
     126       0       0       3       0       0       0             303D   1826
     126   10833       0       0       0       0       0       000010000D   1827
     126       0       0       9       0       0       0             304D   1828
     126   10842       0       0       0       0       0       000010000D   1829
     126       0       0      27       0       0       0             305D   1830
     126   10869       0       0       0       0       0       000010000D   1831
     126       0       0       3       0       0       0             306D   1832
     126   10872       0       0       0       0       0       000010000D   1833
     126       0       0      22       0       0       0             307D   1834
     126   10894       0       0       0       0       0       000010000D   1835
     126       0       0       4       0       0       0             308D   1836
     102   10898       0       0       0       0       0       000010001D   1837
     102       0       0       1       0       0       0               0D   1838
     142   10899       0       0       0       0       0       000010000D   1839
     142       0       0       1       0       0       0    CONS      63D   1840
     144   10900       0       0      24       0       0       000030001D   1841
     144       0     -15       1       0       0       0              63D   1842
     112   10901       0       0       0       0       0       000010500D   1843
     112       0       0       5       0       0       0               0D   1844
     126   10906       0       0       0       0       0       000010500D   1845
     126       0       0      21       0       0       0               0D   1846
     126   10927       0       0       0       0       0       000010500D   1847
     126       0       0      47       0       0       0               0D   1848
     112   10974       0       0       0       0       0       000010500D   1849
     112       0       0       4       0       0       0               0D   1850
     126   10978       0       0       0       0       0       000010500D   1851
     126       0       0      48       0       0       0               0D   1852
     126   11026       0       0       0       0       0       000010500D   1853
     126       0       0      21       0       0       0               0D   1854
     102   11047       0       0       0       0       0       000010501D   1855
     102       0       0       1       0       0       0               0D   1856
     126   11048       0       0       0       0       0       000010000D   1857
     126       0       0       3       0       0       0             309D   1858
     126   11051       0       0       0       0       0       000010000D   1859
     126       0       0       4       0       0       0             310D   1860
     126   11055       0       0       0       0       0       000010000D   1861
     126       0       0      22       0       0       0             311D   1862
     126   11077       0       0       0       0       0       000010000D   1863
     126       0       0       3       0       0       0             312D   1864
     126   11080       0       0       0       0       0       000010000D   1865
     126       0       0      27       0       0       0             313D   1866
     126   11107       0       0       0       0       0       000010000D   1867
     126       0       0       9       0       0       0             314D   1868
     102   11116       0       0       0       0       0       000010001D   1869
     102       0       0       1       0       0       0               0D   1870
     142   11117       0       0       0       0       0       000010000D   1871
     142       0       0       1       0       0       0    CONS      64D   1872
     144   11118       0       0      24       0       0       000030001D   1873
     144       0     -15       1       0       0       0              64D   1874
     308   11119       0       0       0       0       0       000010201D   1875
     308       0     -39       3       0       0       0               0D   1876
     408   11122       0       0       0       0       0       000000000D   1877
     408       0     -39       1       0       0       0               0D   1878
     110   11123       0       0       0       0       0       000010000D   1879
     110       0       0       3       0       0       0             315D   1880
     124   11126       0       0       0       0       0       000000000D   1881
     124       0       0       4       0       0       0  MATRIX       9D   1882
     100   11130       0       0       0       0    1881       000010000D   1883
     100       0       0       1       0       0       0             316D   1884
     102   11131       0       0       0       0       0       000010001D   1885
     102       0       0       1       0       0       0               0D   1886
     120   11132       0       0       0       0       0       001010001D   1887
     120       0       0       1       0       0       0 REVSURF      29D   1888
     112   11133       0       0       0       0       0       000010500D   1889
     112       0       0       5       0       0       0               0D   1890
     112   11138       0       0       0       0       0       000010500D   1891
     112       0       0      71       0       0       0               0D   1892
     112   11209       0       0       0       0       0       000010500D   1893
     112       0       0      11       0       0       0               0D   1894
     112   11220       0       0       0       0       0       000010500D   1895
     112       0       0      67       0       0       0               0D   1896
     102   11287       0       0       0       0       0       000010501D   1897
     102       0       0       1       0       0       0               0D   1898
     126   11288       0       0       0       0       0       000010000D   1899
     126       0       0       7       0       0       0             317D   1900
     126   11295       0       0       0       0       0       000010000D   1901
     126       0       0      41       0       0       0             318D   1902
     126   11336       0       0       0       0       0       000010000D   1903
     126       0       0       5       0       0       0             319D   1904
     126   11341       0       0       0       0       0       000010000D   1905
     126       0       0      41       0       0       0             320D   1906
     102   11382       0       0       0       0       0       000010001D   1907
     102       0       0       1       0       0       0               0D   1908
     142   11383       0       0       0       0       0       000010000D   1909
     142       0       0       1       0       0       0    CONS      65D   1910
     144   11384       0       0      25       0       0       000030001D   1911
     144       0     -19       1       0       0       0              65D   1912
     110   11385       0       0       0       0       0       000010000D   1913
     110       0       0       3       0       0       0             321D   1914
     124   11388       0       0       0       0       0       000000000D   1915
     124       0       0       5       0       0       0  MATRIX      10D   1916
     100   11393       0       0       0       0    1915       000010000D   1917
     100       0       0       1       0       0       0             322D   1918
     102   11394       0       0       0       0       0       000010001D   1919
     102       0       0       1       0       0       0               0D   1920
     120   11395       0       0       0       0       0       001010001D   1921
     120       0       0       1       0       0       0 REVSURF      30D   1922
     126   11396       0       0       0       0       0       000010500D   1923
     126       0       0      14       0       0       0               0D   1924
     126   11410       0       0       0       0       0       000010500D   1925
     126       0       0      10       0       0       0               0D   1926
     112   11420       0       0       0       0       0       000010500D   1927
     112       0       0      31       0       0       0               0D   1928
     102   11451       0       0       0       0       0       000010501D   1929
     102       0       0       1       0       0       0               0D   1930
     126   11452       0       0       0       0       0       000010000D   1931
     126       0       0      19       0       0       0             323D   1932
     126   11471       0       0       0       0       0       000010000D   1933
     126       0       0       9       0       0       0             324D   1934
     126   11480       0       0       0       0       0       000010000D   1935
     126       0       0      40       0       0       0             325D   1936
     102   11520       0       0       0       0       0       000010001D   1937
     102       0       0       1       0       0       0               0D   1938
     142   11521       0       0       0       0       0       000010000D   1939
     142       0       0       1       0       0       0    CONS      66D   1940
     144   11522       0       0      25       0       0       000030001D   1941
     144       0     -19       1       0       0       0              66D   1942
     110   11523       0       0       0       0       0       000010000D   1943
     110       0       0       3       0       0       0             326D   1944
     124   11526       0       0       0       0       0       000000000D   1945
     124       0       0       4       0       0       0  MATRIX      11D   1946
     100   11530       0       0       0       0    1945       000010000D   1947
     100       0       0       1       0       0       0             327D   1948
     102   11531       0       0       0       0       0       000010001D   1949
     102       0       0       1       0       0       0               0D   1950
     120   11532       0       0       0       0       0       001010001D   1951
     120       0       0       1       0       0       0 REVSURF      31D   1952
     112   11533       0       0       0       0       0       000010500D   1953
     112       0       0       7       0       0       0               0D   1954
     112   11540       0       0       0       0       0       000010500D   1955
     112       0       0       6       0       0       0               0D   1956
     112   11546       0       0       0       0       0       000010500D   1957
     112       0       0       4       0       0       0               0D   1958
     112   11550       0       0       0       0       0       000010500D   1959
     112       0       0      77       0       0       0               0D   1960
     112   11627       0       0       0       0       0       000010500D   1961
     112       0       0       5       0       0       0               0D   1962
     102   11632       0       0       0       0       0       000010501D   1963
     102       0       0       1       0       0       0               0D   1964
     126   11633       0       0       0       0       0       000010000D   1965
     126       0       0       7       0       0       0             328D   1966
     126   11640       0       0       0       0       0       000010000D   1967
     126       0       0       3       0       0       0             329D   1968
     126   11643       0       0       0       0       0       000010000D   1969
     126       0       0       3       0       0       0             330D   1970
     126   11646       0       0       0       0       0       000010000D   1971
     126       0       0      41       0       0       0             331D   1972
     126   11687       0       0       0       0       0       000010000D   1973
     126       0       0       3       0       0       0             332D   1974
     102   11690       0       0       0       0       0       000010001D   1975
     102       0       0       1       0       0       0               0D   1976
     142   11691       0       0       0       0       0       000010000D   1977
     142       0       0       1       0       0       0    CONS      67D   1978
     144   11692       0       0      25       0       0       000030001D   1979
     144       0     -19       1       0       0       0              67D   1980
     110   11693       0       0       0       0       0       000010000D   1981
     110       0       0       3       0       0       0             333D   1982
     124   11696       0       0       0       0       0       000000000D   1983
     124       0       0       5       0       0       0  MATRIX      12D   1984
     100   11701       0       0       0       0    1983       000010000D   1985
     100       0       0       1       0       0       0             334D   1986
     102   11702       0       0       0       0       0       000010001D   1987
     102       0       0       1       0       0       0               0D   1988
     120   11703       0       0       0       0       0       001010001D   1989
     120       0       0       1       0       0       0 REVSURF      32D   1990
     126   11704       0       0       0       0       0       000010500D   1991
     126       0       0       8       0       0       0               0D   1992
     112   11712       0       0       0       0       0       000010500D   1993
     112       0       0      23       0       0       0               0D   1994
     126   11735       0       0       0       0       0       000010500D   1995
     126       0       0       8       0       0       0               0D   1996
     102   11743       0       0       0       0       0       000010501D   1997
     102       0       0       1       0       0       0               0D   1998
     126   11744       0       0       0       0       0       000010000D   1999
     126       0       0      11       0       0       0             335D   2000
     126   11755       0       0       0       0       0       000010000D   2001
     126       0       0      33       0       0       0             336D   2002
     126   11788       0       0       0       0       0       000010000D   2003
     126       0       0       9       0       0       0             337D   2004
     102   11797       0       0       0       0       0       000010001D   2005
     102       0       0       1       0       0       0               0D   2006
     142   11798       0       0       0       0       0       000010000D   2007
     142       0       0       1       0       0       0    CONS      68D   2008
     144   11799       0       0      25       0       0       000030001D   2009
     144       0     -19       1       0       0       0              68D   2010
     110   11800       0       0       0       0       0       000010000D   2011
     110       0       0       3       0       0       0             338D   2012
     102   11803       0       0       0       0       0       000010001D   2013
     102       0       0       1       0       0       0               0D   2014
     122   11804       0       0       0       0       0       001010001D   2015
     122       0       0       2       0       0       0 TABSURF      33D   2016
     112   11806       0       0       0       0       0       000010500D   2017
     112       0       0       4       0       0       0               0D   2018
     126   11810       0       0       0       0       0       000010500D   2019
     126       0       0      21       0       0       0               0D   2020
     126   11831       0       0       0       0       0       000010500D   2021
     126       0       0      45       0       0       0               0D   2022
     112   11876       0       0       0       0       0       000010500D   2023
     112       0       0       3       0       0       0               0D   2024
     102   11879       0       0       0       0       0       000010501D   2025
     102       0       0       1       0       0       0               0D   2026
     126   11880       0       0       0       0       0       000010000D   2027
     126       0       0       3       0       0       0             339D   2028
     126   11883       0       0       0       0       0       000010000D   2029
     126       0       0       4       0       0       0             340D   2030
     126   11887       0       0       0       0       0       000010000D   2031
     126       0       0      22       0       0       0             341D   2032
     126   11909       0       0       0       0       0       000010000D   2033
     126       0       0       3       0       0       0             342D   2034
     102   11912       0       0       0       0       0       000010001D   2035
     102       0       0       1       0       0       0               0D   2036
     142   11913       0       0       0       0       0       000010000D   2037
     142       0       0       1       0       0       0    CONS      69D   2038
     144   11914       0       0      25       0       0       000030001D   2039
     144       0     -19       1       0       0       0              69D   2040
     110   11915       0       0       0       0       0       000010000D   2041
     110       0       0       3       0       0       0             343D   2042
     102   11918       0       0       0       0       0       000010001D   2043
     102       0       0       1       0       0       0               0D   2044
     122   11919       0       0       0       0       0       001010001D   2045
     122       0       0       2       0       0       0 TABSURF      34D   2046
     112   11921       0       0       0       0       0       000010500D   2047
     112       0       0       4       0       0       0               0D   2048
     126   11925       0       0       0       0       0       000010500D   2049
     126       0       0      25       0       0       0               0D   2050
     126   11950       0       0       0       0       0       000010500D   2051
     126       0       0      48       0       0       0               0D   2052
     112   11998       0       0       0       0       0       000010500D   2053
     112       0       0       3       0       0       0               0D   2054
     102   12001       0       0       0       0       0       000010501D   2055
     102       0       0       1       0       0       0               0D   2056
     126   12002       0       0       0       0       0       000010000D   2057
     126       0       0       3       0       0       0             344D   2058
     126   12005       0       0       0       0       0       000010000D   2059
     126       0       0       4       0       0       0             345D   2060
     126   12009       0       0       0       0       0       000010000D   2061
     126       0       0      22       0       0       0             346D   2062
     126   12031       0       0       0       0       0       000010000D   2063
     126       0       0       3       0       0       0             347D   2064
     102   12034       0       0       0       0       0       000010001D   2065
     102       0       0       1       0       0       0               0D   2066
     142   12035       0       0       0       0       0       000010000D   2067
     142       0       0       1       0       0       0    CONS      70D   2068
     144   12036       0       0      25       0       0       000030001D   2069
     144       0     -19       1       0       0       0              70D   2070
     126   12037       0       0       0       0       0       000010500D   2071
     126       0       0      11       0       0       0               0D   2072
     126   12048       0       0       0       0       0       000010500D   2073
     126       0       0       8       0       0       0               0D   2074
     112   12056       0       0       0       0       0       000010500D   2075
     112       0       0      33       0       0       0               0D   2076
     102   12089       0       0       0       0       0       000010501D   2077
     102       0       0       1       0       0       0               0D   2078
     126   12090       0       0       0       0       0       000010000D   2079
     126       0       0      16       0       0       0             348D   2080
     126   12106       0       0       0       0       0       000010000D   2081
     126       0       0       9       0       0       0             349D   2082
     126   12115       0       0       0       0       0       000010000D   2083
     126       0       0      35       0       0       0             350D   2084
     102   12150       0       0       0       0       0       000010001D   2085
     102       0       0       1       0       0       0               0D   2086
     142   12151       0       0       0       0       0       000010000D   2087
     142       0       0       1       0       0       0    CONS      71D   2088
     144   12152       0       0      25       0       0       000030001D   2089
     144       0     -19       1       0       0       0              71D   2090
     112   12153       0       0       0       0       0       000010500D   2091
     112       0       0       7       0       0       0               0D   2092
     112   12160       0       0       0       0       0       000010500D   2093
     112       0       0       7       0       0       0               0D   2094
     112   12167       0       0       0       0       0       000010500D   2095
     112       0       0       5       0       0       0               0D   2096
     112   12172       0       0       0       0       0       000010500D   2097
     112       0       0      79       0       0       0               0D   2098
     112   12251       0       0       0       0       0       000010500D   2099
     112       0       0       4       0       0       0               0D   2100
     102   12255       0       0       0       0       0       000010501D   2101
     102       0       0       1       0       0       0               0D   2102
     126   12256       0       0       0       0       0       000010000D   2103
     126       0       0       7       0       0       0             351D   2104
     126   12263       0       0       0       0       0       000010000D   2105
     126       0       0       4       0       0       0             352D   2106
     126   12267       0       0       0       0       0       000010000D   2107
     126       0       0       3       0       0       0             353D   2108
     126   12270       0       0       0       0       0       000010000D   2109
     126       0       0      40       0       0       0             354D   2110
     126   12310       0       0       0       0       0       000010000D   2111
     126       0       0       3       0       0       0             355D   2112
     102   12313       0       0       0       0       0       000010001D   2113
     102       0       0       1       0       0       0               0D   2114
     142   12314       0       0       0       0       0       000010000D   2115
     142       0       0       1       0       0       0    CONS      72D   2116
     144   12315       0       0      25       0       0       000030001D   2117
     144       0     -19       1       0       0       0              72D   2118
     126   12316       0       0       0       0       0       000010500D   2119
     126       0       0      14       0       0       0               0D   2120
     112   12330       0       0       0       0       0       000010500D   2121
     112       0       0      31       0       0       0               0D   2122
     126   12361       0       0       0       0       0       000010500D   2123
     126       0       0      10       0       0       0               0D   2124
     102   12371       0       0       0       0       0       000010501D   2125
     102       0       0       1       0       0       0               0D   2126
     126   12372       0       0       0       0       0       000010000D   2127
     126       0       0      19       0       0       0             356D   2128
     126   12391       0       0       0       0       0       000010000D   2129
     126       0       0      40       0       0       0             357D   2130
     126   12431       0       0       0       0       0       000010000D   2131
     126       0       0       9       0       0       0             358D   2132
     102   12440       0       0       0       0       0       000010001D   2133
     102       0       0       1       0       0       0               0D   2134
     142   12441       0       0       0       0       0       000010000D   2135
     142       0       0       1       0       0       0    CONS      73D   2136
     144   12442       0       0      25       0       0       000030001D   2137
     144       0     -19       1       0       0       0              73D   2138
     112   12443       0       0       0       0       0       000010500D   2139
     112       0       0       5       0       0       0               0D   2140
     112   12448       0       0       0       0       0       000010500D   2141
     112       0       0      64       0       0       0               0D   2142
     112   12512       0       0       0       0       0       000010500D   2143
     112       0       0      10       0       0       0               0D   2144
     112   12522       0       0       0       0       0       000010500D   2145
     112       0       0      72       0       0       0               0D   2146
     102   12594       0       0       0       0       0       000010501D   2147
     102       0       0       1       0       0       0               0D   2148
     126   12595       0       0       0       0       0       000010000D   2149
     126       0       0       7       0       0       0             359D   2150
     126   12602       0       0       0       0       0       000010000D   2151
     126       0       0      41       0       0       0             360D   2152
     126   12643       0       0       0       0       0       000010000D   2153
     126       0       0       6       0       0       0             361D   2154
     126   12649       0       0       0       0       0       000010000D   2155
     126       0       0      40       0       0       0             362D   2156
     102   12689       0       0       0       0       0       000010001D   2157
     102       0       0       1       0       0       0               0D   2158
     142   12690       0       0       0       0       0       000010000D   2159
     142       0       0       1       0       0       0    CONS      74D   2160
     144   12691       0       0      25       0       0       000030001D   2161
     144       0     -19       1       0       0       0              74D   2162
     112   12692       0       0       0       0       0       000010500D   2163
     112       0       0       7       0       0       0               0D   2164
     112   12699       0       0       0       0       0       000010500D   2165
     112       0       0       7       0       0       0               0D   2166
     112   12706       0       0       0       0       0       000010500D   2167
     112       0       0       5       0       0       0               0D   2168
     112   12711       0       0       0       0       0       000010500D   2169
     112       0       0      61       0       0       0               0D   2170
     112   12772       0       0       0       0       0       000010500D   2171
     112       0       0       5       0       0       0               0D   2172
     102   12777       0       0       0       0       0       000010501D   2173
     102       0       0       1       0       0       0               0D   2174
     126   12778       0       0       0       0       0       000010000D   2175
     126       0       0       4       0       0       0             363D   2176
     126   12782       0       0       0       0       0       000010000D   2177
     126       0       0       7       0       0       0             364D   2178
     126   12789       0       0       0       0       0       000010000D   2179
     126       0       0       3       0       0       0             365D   2180
     126   12792       0       0       0       0       0       000010000D   2181
     126       0       0      41       0       0       0             366D   2182
     126   12833       0       0       0       0       0       000010000D   2183
     126       0       0       3       0       0       0             367D   2184
     102   12836       0       0       0       0       0       000010001D   2185
     102       0       0       1       0       0       0               0D   2186
     142   12837       0       0       0       0       0       000010000D   2187
     142       0       0       1       0       0       0    CONS      75D   2188
     144   12838       0       0      25       0       0       000030001D   2189
     144       0     -19       1       0       0       0              75D   2190
     126   12839       0       0       0       0       0       000010500D   2191
     126       0       0      13       0       0       0               0D   2192
     126   12852       0       0       0       0       0       000010500D   2193
     126       0       0      14       0       0       0               0D   2194
     126   12866       0       0       0       0       0       000010500D   2195
     126       0       0      75       0       0       0               0D   2196
     112   12941       0       0       0       0       0       000010500D   2197
     112       0       0      19       0       0       0               0D   2198
     102   12960       0       0       0       0       0       000010501D   2199
     102       0       0       1       0       0       0               0D   2200
     126   12961       0       0       0       0       0       000010000D   2201
     126       0       0      19       0       0       0             368D   2202
     126   12980       0       0       0       0       0       000010000D   2203
     126       0       0      16       0       0       0             369D   2204
     126   12996       0       0       0       0       0       000010000D   2205
     126       0       0      42       0       0       0             370D   2206
     126   13038       0       0       0       0       0       000010000D   2207
     126       0       0      24       0       0       0             371D   2208
     102   13062       0       0       0       0       0       000010001D   2209
     102       0       0       1       0       0       0               0D   2210
     142   13063       0       0       0       0       0       000010000D   2211
     142       0       0       1       0       0       0    CONS      76D   2212
     144   13064       0       0      25       0       0       000030001D   2213
     144       0     -19       1       0       0       0              76D   2214
     112   13065       0       0       0       0       0       000010500D   2215
     112       0       0       7       0       0       0               0D   2216
     112   13072       0       0       0       0       0       000010500D   2217
     112       0       0       7       0       0       0               0D   2218
     112   13079       0       0       0       0       0       000010500D   2219
     112       0       0       5       0       0       0               0D   2220
     112   13084       0       0       0       0       0       000010500D   2221
     112       0       0      65       0       0       0               0D   2222
     112   13149       0       0       0       0       0       000010500D   2223
     112       0       0       6       0       0       0               0D   2224
     102   13155       0       0       0       0       0       000010501D   2225
     102       0       0       1       0       0       0               0D   2226
     126   13156       0       0       0       0       0       000010000D   2227
     126       0       0       3       0       0       0             372D   2228
     126   13159       0       0       0       0       0       000010000D   2229
     126       0       0       7       0       0       0             373D   2230
     126   13166       0       0       0       0       0       000010000D   2231
     126       0       0       3       0       0       0             374D   2232
     126   13169       0       0       0       0       0       000010000D   2233
     126       0       0      41       0       0       0             375D   2234
     126   13210       0       0       0       0       0       000010000D   2235
     126       0       0       3       0       0       0             376D   2236
     102   13213       0       0       0       0       0       000010001D   2237
     102       0       0       1       0       0       0               0D   2238
     142   13214       0       0       0       0       0       000010000D   2239
     142       0       0       1       0       0       0    CONS      77D   2240
     144   13215       0       0      25       0       0       000030001D   2241
     144       0     -19       1       0       0       0              77D   2242
     126   13216       0       0       0       0       0       000010500D   2243
     126       0       0      14       0       0       0               0D   2244
     112   13230       0       0       0       0       0       000010500D   2245
     112       0       0      19       0       0       0               0D   2246
     126   13249       0       0       0       0       0       000010500D   2247
     126       0       0      75       0       0       0               0D   2248
     126   13324       0       0       0       0       0       000010500D   2249
     126       0       0      13       0       0       0               0D   2250
     102   13337       0       0       0       0       0       000010501D   2251
     102       0       0       1       0       0       0               0D   2252
     126   13338       0       0       0       0       0       000010000D   2253
     126       0       0      19       0       0       0             377D   2254
     126   13357       0       0       0       0       0       000010000D   2255
     126       0       0      24       0       0       0             378D   2256
     126   13381       0       0       0       0       0       000010000D   2257
     126       0       0      40       0       0       0             379D   2258
     126   13421       0       0       0       0       0       000010000D   2259
     126       0       0      16       0       0       0             380D   2260
     102   13437       0       0       0       0       0       000010001D   2261
     102       0       0       1       0       0       0               0D   2262
     142   13438       0       0       0       0       0       000010000D   2263
     142       0       0       1       0       0       0    CONS      78D   2264
     144   13439       0       0      25       0       0       000030001D   2265
     144       0     -19       1       0       0       0              78D   2266
     126   13440       0       0       0       0       0       000010500D   2267
     126       0       0      13       0       0       0               0D   2268
     112   13453       0       0       0       0       0       000010500D   2269
     112       0       0       5       0       0       0               0D   2270
     112   13458       0       0       0       0       0       000010500D   2271
     112       0       0      14       0       0       0               0D   2272
     126   13472       0       0       0       0       0       000010500D   2273
     126       0       0      75       0       0       0               0D   2274
     126   13547       0       0       0       0       0       000010500D   2275
     126       0       0       5       0       0       0               0D   2276
     112   13552       0       0       0       0       0       000010500D   2277
     112       0       0       5       0       0       0               0D   2278
     102   13557       0       0       0       0       0       000010501D   2279
     102       0       0       1       0       0       0               0D   2280
     126   13558       0       0       0       0       0       000010000D   2281
     126       0       0      19       0       0       0             381D   2282
     126   13577       0       0       0       0       0       000010000D   2283
     126       0       0       3       0       0       0             382D   2284
     126   13580       0       0       0       0       0       000010000D   2285
     126       0       0      15       0       0       0             383D   2286
     126   13595       0       0       0       0       0       000010000D   2287
     126       0       0      42       0       0       0             384D   2288
     126   13637       0       0       0       0       0       000010000D   2289
     126       0       0       7       0       0       0             385D   2290
     126   13644       0       0       0       0       0       000010000D   2291
     126       0       0       3       0       0       0             386D   2292
     102   13647       0       0       0       0       0       000010001D   2293
     102       0       0       1       0       0       0               0D   2294
     142   13648       0       0       0       0       0       000010000D   2295
     142       0       0       1       0       0       0    CONS      79D   2296
     144   13649       0       0      25       0       0       000030001D   2297
     144       0     -19       1       0       0       0              79D   2298
     126   13650       0       0       0       0       0       000010500D   2299
     126       0       0      10       0       0       0               0D   2300
     112   13660       0       0       0       0       0       000010500D   2301
     112       0       0       5       0       0       0               0D   2302
     126   13665       0       0       0       0       0       000010500D   2303
     126       0       0       5       0       0       0               0D   2304
     126   13670       0       0       0       0       0       000010500D   2305
     126       0       0      75       0       0       0               0D   2306
     112   13745       0       0       0       0       0       000010500D   2307
     112       0       0      10       0       0       0               0D   2308
     112   13755       0       0       0       0       0       000010500D   2309
     112       0       0       4       0       0       0               0D   2310
     102   13759       0       0       0       0       0       000010501D   2311
     102       0       0       1       0       0       0               0D   2312
     126   13760       0       0       0       0       0       000010000D   2313
     126       0       0      13       0       0       0             387D   2314
     126   13773       0       0       0       0       0       000010000D   2315
     126       0       0       3       0       0       0             388D   2316
     126   13776       0       0       0       0       0       000010000D   2317
     126       0       0       7       0       0       0             389D   2318
     126   13783       0       0       0       0       0       000010000D   2319
     126       0       0      40       0       0       0             390D   2320
     126   13823       0       0       0       0       0       000010000D   2321
     126       0       0      13       0       0       0             391D   2322
     126   13836       0       0       0       0       0       000010000D   2323
     126       0       0       3       0       0       0             392D   2324
     102   13839       0       0       0       0       0       000010001D   2325
     102       0       0       1       0       0       0               0D   2326
     142   13840       0       0       0       0       0       000010000D   2327
     142       0       0       1       0       0       0    CONS      80D   2328
     144   13841       0       0      25       0       0       000030001D   2329
     144       0     -19       1       0       0       0              80D   2330
     126   13842       0       0       0       0       0       000010500D   2331
     126       0       0      13       0       0       0               0D   2332
     112   13855       0       0       0       0       0       000010500D   2333
     112       0       0       5       0       0       0               0D   2334
     126   13860       0       0       0       0       0       000010500D   2335
     126       0       0      11       0       0       0               0D   2336
     126   13871       0       0       0       0       0       000010500D   2337
     126       0       0      14       0       0       0               0D   2338
     112   13885       0       0       0       0       0       000010500D   2339
     112       0       0      14       0       0       0               0D   2340
     112   13899       0       0       0       0       0       000010500D   2341
     112       0       0       6       0       0       0               0D   2342
     102   13905       0       0       0       0       0       000010501D   2343
     102       0       0       1       0       0       0               0D   2344
     126   13906       0       0       0       0       0       000010000D   2345
     126       0       0      19       0       0       0             393D   2346
     126   13925       0       0       0       0       0       000010000D   2347
     126       0       0       3       0       0       0             394D   2348
     126   13928       0       0       0       0       0       000010000D   2349
     126       0       0       9       0       0       0             395D   2350
     126   13937       0       0       0       0       0       000010000D   2351
     126       0       0      19       0       0       0             396D   2352
     126   13956       0       0       0       0       0       000010000D   2353
     126       0       0      13       0       0       0             397D   2354
     126   13969       0       0       0       0       0       000010000D   2355
     126       0       0       3       0       0       0             398D   2356
     102   13972       0       0       0       0       0       000010001D   2357
     102       0       0       1       0       0       0               0D   2358
     142   13973       0       0       0       0       0       000010000D   2359
     142       0       0       1       0       0       0    CONS      81D   2360
     144   13974       0       0      25       0       0       000030001D   2361
     144       0     -19       1       0       0       0              81D   2362
     126   13975       0       0       0       0       0       000010500D   2363
     126       0       0      11       0       0       0               0D   2364
     112   13986       0       0       0       0       0       000010500D   2365
     112       0       0      13       0       0       0               0D   2366
     126   13999       0       0       0       0       0       000010500D   2367
     126       0       0      13       0       0       0               0D   2368
     126   14012       0       0       0       0       0       000010500D   2369
     126       0       0      11       0       0       0               0D   2370
     102   14023       0       0       0       0       0       000010501D   2371
     102       0       0       1       0       0       0               0D   2372
     126   14024       0       0       0       0       0       000010000D   2373
     126       0       0      16       0       0       0             399D   2374
     126   14040       0       0       0       0       0       000010000D   2375
     126       0       0      11       0       0       0             400D   2376
     126   14051       0       0       0       0       0       000010000D   2377
     126       0       0      19       0       0       0             401D   2378
     126   14070       0       0       0       0       0       000010000D   2379
     126       0       0       9       0       0       0             402D   2380
     102   14079       0       0       0       0       0       000010001D   2381
     102       0       0       1       0       0       0               0D   2382
     142   14080       0       0       0       0       0       000010000D   2383
     142       0       0       1       0       0       0    CONS      82D   2384
     144   14081       0       0      25       0       0       000030001D   2385
     144       0     -19       1       0       0       0              82D   2386
     126   14082       0       0       0       0       0       000010500D   2387
     126       0       0      10       0       0       0               0D   2388
     112   14092       0       0       0       0       0       000010500D   2389
     112       0       0       4       0       0       0               0D   2390
     112   14096       0       0       0       0       0       000010500D   2391
     112       0       0      11       0       0       0               0D   2392
     126   14107       0       0       0       0       0       000010500D   2393
     126       0       0      10       0       0       0               0D   2394
     126   14117       0       0       0       0       0       000010500D   2395
     126       0       0      11       0       0       0               0D   2396
     112   14128       0       0       0       0       0       000010500D   2397
     112       0       0       5       0       0       0               0D   2398
     102   14133       0       0       0       0       0       000010501D   2399
     102       0       0       1       0       0       0               0D   2400
     126   14134       0       0       0       0       0       000010000D   2401
     126       0       0      13       0       0       0             403D   2402
     126   14147       0       0       0       0       0       000010000D   2403
     126       0       0       3       0       0       0             404D   2404
     126   14150       0       0       0       0       0       000010000D   2405
     126       0       0      11       0       0       0             405D   2406
     126   14161       0       0       0       0       0       000010000D   2407
     126       0       0      13       0       0       0             406D   2408
     126   14174       0       0       0       0       0       000010000D   2409
     126       0       0       9       0       0       0             407D   2410
     126   14183       0       0       0       0       0       000010000D   2411
     126       0       0       3       0       0       0             408D   2412
     102   14186       0       0       0       0       0       000010001D   2413
     102       0       0       1       0       0       0               0D   2414
     142   14187       0       0       0       0       0       000010000D   2415
     142       0       0       1       0       0       0    CONS      83D   2416
     144   14188       0       0      25       0       0       000030001D   2417
     144       0     -19       1       0       0       0              83D   2418
     126   14189       0       0       0       0       0       000010500D   2419
     126       0       0       8       0       0       0               0D   2420
     126   14197       0       0       0       0       0       000010500D   2421
     126       0       0      11       0       0       0               0D   2422
     126   14208       0       0       0       0       0       000010500D   2423
     126       0       0      10       0       0       0               0D   2424
     112   14218       0       0       0       0       0       000010500D   2425
     112       0       0      11       0       0       0               0D   2426
     102   14229       0       0       0       0       0       000010501D   2427
     102       0       0       1       0       0       0               0D   2428
     126   14230       0       0       0       0       0       000010000D   2429
     126       0       0      11       0       0       0             409D   2430
     126   14241       0       0       0       0       0       000010000D   2431
     126       0       0       9       0       0       0             410D   2432
     126   14250       0       0       0       0       0       000010000D   2433
     126       0       0      13       0       0       0             411D   2434
     126   14263       0       0       0       0       0       000010000D   2435
     126       0       0      13       0       0       0             412D   2436
     102   14276       0       0       0       0       0       000010001D   2437
     102       0       0       1       0       0       0               0D   2438
     142   14277       0       0       0       0       0       000010000D   2439
     142       0       0       1       0       0       0    CONS      84D   2440
     144   14278       0       0      25       0       0       000030001D   2441
     144       0     -19       1       0       0       0              84D   2442
     112   14279       0       0       0       0       0       000010500D   2443
     112       0       0       4       0       0       0               0D   2444
     112   14283       0       0       0       0       0       000010500D   2445
     112       0       0       4       0       0       0               0D   2446
     126   14287       0       0       0       0       0       000010500D   2447
     126       0       0      44       0       0       0               0D   2448
     126   14331       0       0       0       0       0       000010500D   2449
     126       0       0      24       0       0       0               0D   2450
     102   14355       0       0       0       0       0       000010501D   2451
     102       0       0       1       0       0       0               0D   2452
     126   14356       0       0       0       0       0       000010000D   2453
     126       0       0       3       0       0       0             413D   2454
     126   14359       0       0       0       0       0       000010000D   2455
     126       0       0       3       0       0       0             414D   2456
     126   14362       0       0       0       0       0       000010000D   2457
     126       0       0      22       0       0       0             415D   2458
     126   14384       0       0       0       0       0       000010000D   2459
     126       0       0       4       0       0       0             416D   2460
     102   14388       0       0       0       0       0       000010001D   2461
     102       0       0       1       0       0       0               0D   2462
     142   14389       0       0       0       0       0       000010000D   2463
     142       0       0       1       0       0       0    CONS      85D   2464
     144   14390       0       0      25       0       0       000030001D   2465
     144       0     -19       1       0       0       0              85D   2466
     112   14391       0       0       0       0       0       000010500D   2467
     112       0       0       4       0       0       0               0D   2468
     112   14395       0       0       0       0       0       000010500D   2469
     112       0       0       4       0       0       0               0D   2470
     126   14399       0       0       0       0       0       000010500D   2471
     126       0       0      48       0       0       0               0D   2472
     126   14447       0       0       0       0       0       000010500D   2473
     126       0       0      21       0       0       0               0D   2474
     102   14468       0       0       0       0       0       000010501D   2475
     102       0       0       1       0       0       0               0D   2476
     126   14469       0       0       0       0       0       000010000D   2477
     126       0       0       3       0       0       0             417D   2478
     126   14472       0       0       0       0       0       000010000D   2479
     126       0       0       3       0       0       0             418D   2480
     126   14475       0       0       0       0       0       000010000D   2481
     126       0       0      22       0       0       0             419D   2482
     126   14497       0       0       0       0       0       000010000D   2483
     126       0       0       4       0       0       0             420D   2484
     102   14501       0       0       0       0       0       000010001D   2485
     102       0       0       1       0       0       0               0D   2486
     142   14502       0       0       0       0       0       000010000D   2487
     142       0       0       1       0       0       0    CONS      86D   2488
     144   14503       0       0      25       0       0       000030001D   2489
     144       0     -19       1       0       0       0              86D   2490
     308   14504       0       0       0       0       0       000010201D   2491
     308       0     -41       3       0       0       0               0D   2492
     408   14507       0       0       0       0       0       000000000D   2493
     408       0     -41       1       0       0       0               0D   2494
406,1,25Hcornea_geom|ANSA_Thick=1.;                                    1P      1
314,50.19607843137255,23.92156862745098,71.76470588235294,;            3P      2
406,1,25Hsclera_geom|ANSA_Thick=1.;                                    5P      3
314,81.17647058823529,77.6470588235294,61.96078431372549,;             7P      4
406,1,24Hlimbo_geom|ANSA_Thick=1.;                                     9P      5
314,81.56862745098039,61.1764705882353,39.6078431372549,;             11P      6
406,1,25Hcortex_geom|ANSA_Thick=1.;                                   13P      7
314,78.82352941176471,92.54901960784314,46.27450980392157,;           15P      8
406,1,25Hnucleo_geom|ANSA_Thick=1.;                                   17P      9
314,91.37254901960785,58.8235294117647,47.84313725490196,;            19P     10
406,1,25Humori_shell|ANSA_Thick=1.;                                   21P     11
314,84.70588235294117,50.588235294117645,96.86274509803921,;          23P     12
406,1,22Hmembrana|ANSA_Thick=1.;                                      25P     13
314,94.50980392156863,83.13725490196079,69.01960784313725,;           27P     14
406,1,21Hmuscoli|ANSA_Thick=1.;                                       29P     15
314,82.74509803921569,76.07843137254902,89.01960784313725,;           31P     16
314,69.01960784313725,12.549019607843137,78.43137254901961,;          33P     17
314,94.11764705882354,89.01960784313725,81.56862745098039,;           35P     18
314,52.15686274509804,21.568627450980394,41.568627450980394,;         37P     19
314,78.82352941176471,92.54901960784314,46.27450980392157,;           39P     20
314,78.82352941176471,92.54901960784314,46.27450980392157,;           41P     21
110,-0.0032633594270254918,9.90188652489773,                          43P     22
6.415823250449648D-8,-0.0032633594270254918,8.90188652489773,         43P     23
6.415823250449648D-8,0,0;                                             43P     24
110,-0.0032633594270506418,9.901886524897238,                         45P     25
-5.3672708005833005,-0.003263359427054639,9.157863166818771,          45P     26
-6.220304881976099,0,0;                                               45P     27
102,1,45;                                                             47P     28
120,43,47,0.,6.283185307179586;                                       49P     29
126,12,3,0,0,1,0,0.,0.,0.,0.,0.2488319999999996,                      51P     30
0.2488319999999996,0.2488319999999996,0.5474303999999988,             51P     31
0.5474303999999988,0.5474303999999988,0.8460287999999994,             51P     32
0.8460287999999994,0.8460287999999994,1.,1.,1.,1.,1.,1.,1.,1.,        51P     33
1.,1.,1.,1.,1.,1.,1.,1.,1.,0.9999999999983095,                        51P     34
6.877866405894736D-16,0.,0.9999999999983092,0.13028813052967683,      51P     35
0.,0.9999999999983108,0.2605762610593527,0.,0.9999999999983106,       51P     36
0.3908643915890288,0.,0.9999999999983106,0.54721014822464,0.,         51P     37
0.999999999998309,0.7035559048602515,0.,0.9999999999983095,           51P     38
0.8599016614958623,0.,0.9999999999983098,1.0162474181314742,0.,       51P     39
1.0000000000021563,1.172593174767087,0.,0.9999999999983095,           51P     40
1.3289389314026987,0.,0.9999999999963259,1.4095580632001,0.,          51P     41
0.9999999999983108,1.4901771949975005,0.,0.9999999999983106,          51P     42
1.5707963267949014,0.,0.5000000000100704,1.,0.,0.,0.,0,0;             51P     43
126,3,3,0,0,1,0,0.,0.,0.,0.,1.,1.,1.,1.,1.,1.,1.,1.,                  53P     44
0.9999999999983106,1.5707963267949014,0.,0.6666666666657547,          53P     45
1.570796326794902,0.,0.33333333333319787,1.5707963267949006,0.,       53P     46
6.418043180263266D-13,1.570796326794901,0.,0.,1.,0.,0.,0.,0,0;        53P     47
126,12,3,0,0,1,0,0.,0.,0.,0.,0.26229390229642024,                     55P     48
0.26229390229642024,0.26229390229642024,0.577046585052126,            55P     49
0.577046585052126,0.577046585052126,0.8917992678078308,               55P     50
0.8917992678078308,0.8917992678078308,1.,1.,1.,1.,1.,1.,1.,1.,        55P     51
1.,1.,1.,1.,1.,1.,1.,1.,1.,6.418043180263266D-13,                     55P     52
1.570796326794901,0.,6.267052848913822D-13,1.440508196265225,0.,      55P     53
6.126054524786028D-13,1.3102200657355483,0.,                          55P     54
5.977284639485838D-13,1.1799319352058724,0.,                          55P     55
5.799648955545314D-13,1.0235861785702605,0.,                          55P     56
5.616462156481647D-13,0.8672404219346506,0.,                          55P     57
5.437716249516495D-13,0.7108946652990386,0.,                          55P     58
5.258970342551339D-13,0.5545489086634272,0.,                          55P     59
3.8242586181233015D-12,0.39820315202781525,0.,                        55P     60
4.870392283931441D-13,0.24185739539220383,0.,                         55P     61
-6.60154222955261D-13,0.18811130752726965,0.,                         55P     62
4.680544146720004D-13,0.05374608786493524,0.,                         55P     63
4.616151211291564D-13,1.0452514692577786D-15,0.,0.,                   55P     64
0.5270501097217895,0.,0.,0.,0,0;                                      55P     65
126,5,5,0,0,1,0,0.,0.,0.,0.,0.,0.,1.,1.,1.,1.,1.,1.,1.,1.,1.,1.,      57P     66
1.,1.,5.542468728966088D-13,0.7853982726665621,0.,                    57P     67
0.19999938983885215,0.7852692741778133,0.,0.3999975010711367,         57P     68
0.7850738638671607,0.,0.6000021957167434,0.7851744321056793,0.,       57P     69
0.8000001015014457,0.7853039575795824,0.,0.9999999999983092,          57P     70
0.7853981634132703,0.,0.,1.,0.,0.,0.,0,0;                             57P     71
102,4,51,53,55,57;                                                    59P     72
126,5,5,0,0,1,0,0.,0.,0.,0.,0.,0.,1.,1.,1.,1.,1.,1.,1.,1.,1.,1.,      61P     73
1.,1.,4.395156449101333,9.157863166820029,-4.398419744230985,         61P     74
4.274106776014615,9.30666776291503,-4.2781950664841,                  61P     75
4.152918774123792,9.45547087638556,-4.158111035839562,                61P     76
4.031951442845366,9.604279040927368,-4.0377977673795105,              61P     77
3.9121273545126187,9.753082307255646,-3.916350362295965,              61P     78
3.7919706801988013,9.901886524896828,-3.795233146064007,0.,1.,        61P     79
0.,0.,0.,0,0;                                                         61P     80
126,8,4,0,0,1,0,0.,0.,0.,0.,0.,1.,1.,1.,1.,2.,2.,2.,2.,2.,1.,1.,      63P     81
1.,1.,1.,1.,1.,1.,1.,3.7919706801988013,9.901886524896828,            63P     82
-3.795233146064007,4.166305527106008,9.901886524896815,               63P     83
-3.4208988944509158,4.491429503886503,9.90188652489681,               63P     84
-2.997310349993827,4.757525536667618,9.901886524896804,               63P     85
-2.534315844095836,4.959208380550822,9.901886524896794,               63P     86
-2.0448644216769605,5.159022400400541,9.901886524896783,              63P     87
-1.5599603491318261,5.29567035629318,9.901886524896787,               63P     88
-1.0489710266722279,5.364009053545301,9.901886524896764,              63P     89
-0.5244592784956843,5.364007505315055,9.901886524896762,              63P     90
6.415822966947017D-8,0.,2.,0.,0.,0.,0,0;                              63P     91
126,1,1,0,0,1,0,0.,0.,1.,1.,1.,1.,5.364007505315055,                  65P     92
9.901886524896762,6.415822966947017D-8,6.217041586705864,             65P     93
9.157863166820029,6.415823336244764D-8,0.,1.,0.,0.,0.,0,0;            65P     94
126,12,4,0,0,1,0,0.,0.,0.,0.,0.,1.,1.,1.,1.,2.,2.,2.,2.,3.,3.,        67P     95
3.,3.,3.,1.,1.,1.,1.,1.,1.,1.,1.,1.,1.,1.,1.,1.,                      67P     96
6.217041586705864,9.157863166820029,6.415823336244764D-8,             67P     97
6.216875711848238,9.157863166820581,-0.37793061816119994,             67P     98
6.186646541834501,9.157863166820766,-0.7522079594476959,              67P     99
6.126354076664654,9.157863166820581,-1.1228319597012544,              67P    100
6.035998316338697,9.157863166820029,-1.4898026189218754,              67P    101
5.861316724171562,9.157863166817888,-2.1979373915644955,              67P    102
5.575853941186794,9.15786316681859,-2.8788986848224547,               67P    103
5.186270682154167,9.157863166820025,-3.5061324272700114,              67P    104
4.7103493670951195,9.157863166820029,-4.0588234953542734,             67P    105
4.631551137596672,9.157863166820029,-4.143722557573452,               67P    106
4.552752908098226,9.157863166820029,-4.22862161979263,                67P    107
4.47395467859978,9.157863166820029,-4.313520682011808,                67P    108
4.395156449101333,9.157863166820029,-4.398419744230985,0.,3.,0.,      67P    109
0.,0.,0,0;                                                            67P    110
102,4,61,63,65,67;                                                    69P    111
142,0,49,59,69,2,0,0;                                                 71P    112
144,49,1,0,71,0,0;                                                    73P    113
128,4,4,4,4,0,0,1,0,0,0.,0.,0.,0.,0.,1.,1.,1.,1.,1.,0.,0.,0.,0.,      75P    114
0.,1.,1.,1.,1.,1.,1.,1.,1.,1.,1.,1.,1.,1.,1.,1.,1.,1.,1.,1.,1.,       75P    115
1.,1.,1.,1.,1.,1.,1.,1.,1.,1.,-0.0032633594270690125,                 75P    116
0.08549818424163247,-10.999999935841767,4.3033413042233555,           75P    117
0.08549818424163291,-11.01003228536057,8.694110879932222,             75P    118
0.0854981842416338,-8.697374175201073,11.006768990091771,             75P    119
0.08549818424163158,-4.306604599492172,10.996736640572976,            75P    120
0.08549818424163247,6.415823605721016D-8,-0.0032633594270690125,      75P    121
2.751006593165955,-11.00059087628431,4.303572663029335,               75P    122
2.7510065931659553,-11.010623764759572,8.694578119039672,             75P    123
2.751006593165956,-8.697841414308524,11.007360469490774,              75P    124
2.751006593165954,-4.3068359582981515,10.997327581015519,             75P    125
2.751006593165955,6.415823605721016D-8,-0.00326335942706546,          75P    126
5.425299172470735,-10.135505015889086,3.964883317498783,              75P    127
5.425299172470736,-10.144748918572052,8.010580348400095,              75P    128
5.425299172470737,-8.013843643668942,10.141485623303254,              75P    129
5.425299172470735,-3.9681466127675975,10.132241720620295,             75P    130
5.425299172470735,6.415823605721016D-8,-0.0032633594270592425,        75P    131
7.651052811127936,-8.419044971033824,3.2928728780312184,              75P    132
7.651052811127937,-8.42672340761633,6.653426223217043,                75P    133
7.651052811127938,-6.65668951848588,8.423460112347534,                75P    134
7.651052811127936,-3.2961361733000274,8.415781675765032,              75P    135
7.651052811127936,6.415823605721016D-8,-0.0032633594270503608,        75P    136
9.15786316682003,-6.220304881974656,2.432045212422376,                75P    137
9.157863166820032,-6.225977997732215,4.914947549614347,               75P    138
9.157863166820032,-4.918210844883173,6.222714702463417,               75P    139
9.15786316682003,-2.4353085076911825,6.217041586705864,               75P    140
9.15786316682003,6.415823605721016D-8,0.,1.,0.,1.;                    75P    141
126,10,5,0,0,1,0,0.,0.,0.,0.,0.,0.,1.,1.,1.,1.,1.,2.,2.,2.,2.,        77P    142
2.,2.,1.,1.,1.,1.,1.,1.,1.,1.,1.,1.,1.,4.014772114895526D-9,          77P    143
0.6224985049507085,0.,0.07994805429825882,0.623060052974091,0.,       77P    144
0.1598975440407563,0.6232842143928724,0.,0.23984614147841624,         77P    145
0.6216275344480267,0.,0.31979504185208213,0.6226874059244757,0.,      77P    146
0.39974401695631606,0.6227971535046739,0.,0.41973577734606216,        77P    147
0.6228245965997707,0.,0.4397275038075854,0.6227955330929698,0.,       77P    148
0.4597191914812182,0.6227231483098894,0.,0.47971083550729254,         77P    149
0.6226206275761481,0.,0.4997024310261405,0.6225011562173636,0.,       77P    150
0.,2.,0.,0.,0.,0,0;                                                   77P    151
126,8,4,0,0,1,0,0.,0.,0.,0.,0.,1.,1.,1.,1.,2.,2.,2.,2.,2.,1.,1.,      79P    152
1.,1.,1.,1.,1.,1.,1.,0.4997024298107663,0.6224987972744151,0.,        79P    153
0.49970479592790656,0.6270912353262944,0.,0.499707149471818,          79P    154
0.6316836733913866,0.,0.4997094905917184,0.6362761114693961,0.,       79P    155
0.4997118194368255,0.6408685495600265,0.,0.4997198325805638,          79P    156
0.6566703160314841,0.,0.499727709005928,0.6724720826508871,0.,        79P    157
0.49973544003919507,0.6882738494200504,0.,0.49974301700664225,        79P    158
0.7040756163407891,0.,0.,2.,0.,0.,0.,0,0;                             79P    159
126,55,5,0,0,1,0,0.,0.,0.,0.,0.,0.,1.,1.,1.,1.,1.,2.,2.,2.,2.,        81P    160
2.,3.,3.,3.,3.,3.,4.,4.,4.,4.,4.,5.,5.,5.,5.,5.,6.,6.,6.,6.,6.,       81P    161
7.,7.,7.,7.,7.,8.,8.,8.,8.,8.,9.,9.,9.,9.,9.,10.,10.,10.,10.,         81P    162
10.,11.,11.,11.,11.,11.,11.,1.,1.,1.,1.,1.,1.,1.,1.,1.,1.,1.,1.,      81P    163
1.,1.,1.,1.,1.,1.,1.,1.,1.,1.,1.,1.,1.,1.,1.,1.,1.,1.,1.,1.,1.,       81P    164
1.,1.,1.,1.,1.,1.,1.,1.,1.,1.,1.,1.,1.,1.,1.,1.,1.,1.,1.,1.,1.,       81P    165
1.,1.,0.499743016479624,0.7040756163413266,0.,                        81P    166
0.4973027917049984,0.7040910098395261,0.,0.4948625732813643,          81P    167
0.704109839132479,0.,0.49242225813491736,0.7040855689898736,0.,       81P    168
0.48998206941271055,0.7041148532805356,0.,0.48754185949249335,        81P    169
0.7041344912016791,0.,0.4826238221444531,0.7041740697759721,0.,       81P    170
0.47770580852067945,0.7042296047452382,0.,0.4727875798546473,         81P    171
0.7042001925518081,0.,0.46786950265356186,0.7041973767141455,0.,      81P    172
0.46295139151946,0.704188549555612,0.,0.4580340100559748,             81P    173
0.704179723706711,0.,0.4531166286274803,0.7041703089573534,0.,        81P    174
0.44819924657396254,0.7041620161208686,0.,0.4432818632354076,         81P    175
0.7041565560105851,0.,0.4383644779518014,0.7041556394398321,0.,       81P    176
0.4263431975032715,0.7041533987461629,0.,0.4143219112827833,          81P    177
0.7041861887997719,0.,0.40230064043355496,0.7041397141459618,0.,      81P    178
0.39027936789041656,0.7041259605346342,0.,0.3782580906002912,         81P    179
0.7041132812387023,0.,0.3618567538101483,0.7040959821283151,0.,       81P    180
0.34545541580207395,0.7040803184911159,0.,0.3290540784830643,         81P    181
0.7040635454197159,0.,0.3126527437601153,0.7040429180067271,0.,       81P    182
0.2962514135402234,0.7040156913447607,0.,0.2700342949300778,          81P    183
0.7039721702024777,0.,0.24381718744747533,0.703914316206191,0.,       81P    184
0.21760010203988697,0.7038392605238124,0.,0.19138302744780877,        81P    185
0.7037574644011972,0.,0.16516593020476175,0.7036927191621454,0.,      81P    186
0.1607984568324214,0.7036819333339158,0.,0.15643098290262103,         81P    187
0.7036715868601577,0.,0.1520635083397423,0.7036618075065256,0.,       81P    188
0.1476960330681667,0.7036527230386738,0.,0.14332855701227593,         81P    189
0.7036444612222568,0.,0.12862121056305773,0.703616639799817,0.,       81P    190
0.11391385429824684,0.7036068313192815,0.,0.0992064974807143,         81P    191
0.703567778395345,0.,0.08449913544129536,0.7035913918193798,0.,       81P    192
0.06979178530700511,0.7036148804218385,0.,0.06693136781079768,        81P    193
0.7036194486961245,0.,0.06407095055207403,0.7036243587517175,0.,      81P    194
0.06121053326225614,0.7036292247516344,0.,0.05835011567276604,        81P    195
0.7036336608588916,0.,0.055489697515025735,0.7036372812365058,        81P    196
0.,0.0468974672015826,0.703648156261264,0.,0.03830526853722834,       81P    197
0.7036453576846113,0.,0.029712910802743894,0.7036579856531918,        81P    198
0.,0.021120780739671833,0.7035848309012839,0.,                        81P    199
0.012528793519858738,0.7034916322014368,0.,0.010036946619687211,      81P    200
0.7034646027278849,0.,0.007545145085528882,0.703429897493899,0.,      81P    201
0.005053385343590288,0.7033890313275705,0.,                           81P    202
0.0025616638200779626,0.703343519056991,0.,6.997694119844403D-5,      81P    203
0.7032948755102519,0.,0.,11.,0.,0.,0.,0,0;                            81P    204
126,55,5,0,0,1,0,0.,0.,0.,0.,0.,0.,1.,1.,1.,1.,1.,2.,2.,2.,2.,        83P    205
2.,3.,3.,3.,3.,3.,4.,4.,4.,4.,4.,5.,5.,5.,5.,5.,6.,6.,6.,6.,6.,       83P    206
7.,7.,7.,7.,7.,8.,8.,8.,8.,8.,9.,9.,9.,9.,9.,10.,10.,10.,10.,         83P    207
10.,11.,11.,11.,11.,11.,11.,1.,1.,1.,1.,1.,1.,1.,1.,1.,1.,1.,1.,      83P    208
1.,1.,1.,1.,1.,1.,1.,1.,1.,1.,1.,1.,1.,1.,1.,1.,1.,1.,1.,1.,1.,       83P    209
1.,1.,1.,1.,1.,1.,1.,1.,1.,1.,1.,1.,1.,1.,1.,1.,1.,1.,1.,1.,1.,       83P    210
1.,1.,6.997694119844403D-5,0.7032948755102519,0.,                     83P    211
0.0025616638200779626,0.703343519056991,0.,0.005053385343590288,      83P    212
0.7033890313275705,0.,0.007545145085528882,0.703429897493899,0.,      83P    213
0.010036946619687211,0.7034646027278849,0.,0.012528793519858738,      83P    214
0.7034916322014368,0.,0.021120780739671833,0.7035848309012839,        83P    215
0.,0.029712910802743894,0.7036579856531918,0.,                        83P    216
0.03830526853722834,0.7036453576846113,0.,0.0468974672015826,         83P    217
0.703648156261264,0.,0.055489697515025735,0.7036372812365058,0.,      83P    218
0.05835011567276604,0.7036336608588916,0.,0.06121053326225614,        83P    219
0.7036292247516344,0.,0.06407095055207403,0.7036243587517175,0.,      83P    220
0.06693136781079768,0.7036194486961245,0.,0.06979178530700511,        83P    221
0.7036148804218385,0.,0.08449913544129536,0.7035913918193798,0.,      83P    222
0.0992064974807143,0.703567778395345,0.,0.11391385429824684,          83P    223
0.7036068313192815,0.,0.12862121056305773,0.703616639799817,0.,       83P    224
0.14332855701227593,0.7036444612222568,0.,0.1476960330681667,         83P    225
0.7036527230386738,0.,0.1520635083397423,0.7036618075065256,0.,       83P    226
0.15643098290262103,0.7036715868601577,0.,0.1607984568324214,         83P    227
0.7036819333339158,0.,0.16516593020476175,0.7036927191621454,0.,      83P    228
0.19138302744780877,0.7037574644011972,0.,0.21760010203988697,        83P    229
0.7038392605238124,0.,0.24381718744747533,0.703914316206191,0.,       83P    230
0.2700342949300778,0.7039721702024777,0.,0.2962514135402234,          83P    231
0.7040156913447607,0.,0.3126527437601153,0.7040429180067271,0.,       83P    232
0.3290540784830643,0.7040635454197159,0.,0.34545541580207395,         83P    233
0.7040803184911159,0.,0.3618567538101483,0.7040959821283151,0.,       83P    234
0.3782580906002912,0.7041132812387023,0.,0.39027936789041656,         83P    235
0.7041259605346342,0.,0.40230064043355496,0.7041397141459618,0.,      83P    236
0.4143219112827833,0.7041861887997719,0.,0.4263431975032715,          83P    237
0.7041533987461629,0.,0.4383644779518014,0.7041556394398321,0.,       83P    238
0.4432818632354076,0.7041565560105851,0.,0.44819924657396254,         83P    239
0.7041620161208686,0.,0.4531166286274803,0.7041703089573534,0.,       83P    240
0.4580340100559748,0.704179723706711,0.,0.46295139151946,             83P    241
0.704188549555612,0.,0.46786950265356186,0.7041973767141455,0.,       83P    242
0.4727875798546473,0.7042001925518081,0.,0.47770580852067945,         83P    243
0.7042296047452382,0.,0.4826238221444531,0.7041740697759721,0.,       83P    244
0.48754185949249335,0.7041344912016791,0.,0.48998206941271055,        83P    245
0.7041148532805356,0.,0.49242225813491736,0.7040855689898736,0.,      83P    246
0.4948625732813643,0.704109839132479,0.,0.4973027917049984,           83P    247
0.7040910098395261,0.,0.499743016479624,0.7040756163413266,0.,        83P    248
0.,11.,0.,0.,0.,0,0;                                                  83P    249
126,8,4,0,0,1,0,0.,0.,0.,0.,0.,1.,1.,1.,1.,2.,2.,2.,2.,2.,1.,1.,      85P    250
1.,1.,1.,1.,1.,1.,1.,0.49974301700664236,0.7040756163407889,0.,       85P    251
0.4997672733125033,0.7546621464062448,0.,0.4997899506814538,          85P    252
0.8052486780251145,0.,0.4998107645407776,0.8558352112569463,0.,       85P    253
0.4998294303177583,0.9064217461612886,0.,0.49983806137627934,         85P    254
0.9298129686959598,0.,0.49981188266629784,0.9532042941941448,0.,      85P    255
0.49994043691083356,0.9765951577849398,0.,0.5000002705937311,         85P    256
0.9999862266315221,0.,0.,2.,0.,0.,0.,0,0;                             85P    257
126,9,3,0,0,1,0,0.,0.,0.,0.,0.24883199901232,0.24883199901232,        87P    258
0.24883199901232,0.60715007759006,0.60715007759006,                   87P    259
0.60715007759006,1.,1.,1.,1.,1.,1.,1.,1.,1.,1.,1.,1.,1.,1.,           87P    260
0.9999999999999996,1.,0.,0.9168041263130124,1.,0.,                    87P    261
0.8340975047598242,0.9999974619241676,0.,0.7512394081640443,          87P    262
0.9999816009032997,0.,0.6319237490661216,0.9999587610332498,0.,       87P    263
0.5122562216380591,1.,0.,0.39274419206312716,0.9999839562795284,      87P    264
0.,0.2617145445166661,0.9999663663930023,0.,0.13134762539489622,      87P    265
1.,0.,0.,1.,0.,0.49998735253387916,1.,0.,0.,0.,0,0;                   87P    266
126,12,3,0,0,1,0,0.,0.,0.,0.,0.24883200000000028,                     89P    267
0.24883200000000028,0.24883200000000028,0.60715008,0.60715008,        89P    268
0.60715008,0.9345250133333337,0.9345250133333337,                     89P    269
0.9345250133333337,1.,1.,1.,1.,1.,1.,1.,1.,1.,1.,1.,1.,1.,1.,1.,      89P    270
1.,1.,3.1322164196612107D-16,1.,0.,0.,0.9170129891017096,0.,          89P    271
7.063704852082356D-10,0.8341100814348235,0.,                          89P    272
3.2324559468998927D-9,0.7511788907946108,0.,                          89P    273
6.870019011735872D-9,0.6317579762727047,0.,0.,                        89P    274
0.5122846487976859,0.,2.676478712769614D-9,0.3928342755684125,        89P    275
0.,5.121825707710645D-9,0.2836992356268744,0.,0.,                     89P    276
0.17462167716680393,0.,6.300725588912805D-11,                         89P    277
0.06549199754261842,0.,7.560870706695357D-11,                         89P    278
0.04366606161778144,0.,0.,0.02183631297029803,0.,                     89P    279
2.7360341222344595D-16,0.,0.,0.,0.37751546988157786,0.,0.,0.,0,       89P    280
0;                                                                    89P    281
102,7,77,79,81,83,85,87,89;                                           91P    282
126,10,5,0,0,1,0,0.,0.,0.,0.,0.,0.,1.,1.,1.,1.,1.,2.,2.,2.,2.,        93P    283
2.,2.,1.,1.,1.,1.,1.,1.,1.,1.,1.,1.,1.,-0.003263302490495232,         93P    284
6.329825692255869,-9.055825748813113,1.1307467558641588,              93P    285
6.334756519407696,-9.055030908615642,2.2689664168195023,              93P    286
6.3367239259655,-8.873150406168913,3.373857025062126,                 93P    287
6.322179545135884,-8.524312654260036,4.398419725297011,               93P    288
6.33148314392005,-7.993493048670492,5.316662636842692,                93P    289
6.332447992221033,-7.325992982190505,5.546507924954575,               93P    290
6.332688920040187,-7.158969664919551,5.769935644996389,               93P    291
6.332433777774272,-6.983220985483011,5.986491546565105,               93P    292
6.331798269791335,-6.7990259928449515,6.195721379257698,              93P    293
6.330898100459428,-6.606663735969438,6.397180976291808,               93P    294
6.329828259275652,-6.406423381293044,0.,2.,0.,0.,0.,0,0;              93P    295
126,4,2,0,0,1,0,0.,0.,0.,1.,1.,2.,2.,2.,1.,1.,1.,1.,1.,               95P    296
6.397180976291808,6.329828259275652,-6.406423381293044,               95P    297
6.357411875551611,6.4099861941305,-6.366523926154338,                 95P    298
6.317642774811414,6.490144128985348,-6.326624471015633,               95P    299
6.178991075010294,6.764364974608256,-6.1875287503057725,              95P    300
6.028756834926213,7.025965895398354,-6.036886189120705,0.,2.,0.,      95P    301
0.,0.,0,0;                                                            95P    302
126,33,3,0,0,1,0,0.,0.,0.,0.,1.,1.,1.,2.,2.,2.,3.,3.,3.,4.,4.,        97P    303
4.,5.,5.,5.,6.,6.,6.,7.,7.,7.,8.,8.,8.,9.,9.,9.,10.,10.,10.,11.,      97P    304
11.,11.,11.,1.,1.,1.,1.,1.,1.,1.,1.,1.,1.,1.,1.,1.,1.,1.,1.,1.,       97P    305
1.,1.,1.,1.,1.,1.,1.,1.,1.,1.,1.,1.,1.,1.,1.,1.,1.,                   97P    306
6.028756834926213,7.025965895398354,-6.036886189120705,               97P    307
5.990076202004985,7.026245592052638,-6.075214035161862,               97P    308
5.951288889110639,7.026063852506214,-6.113440638526584,               97P    309
5.911818617917389,7.026453176277889,-6.1509550961738935,              97P    310
5.832286870499794,7.027213089383228,-6.226573643820791,               97P    311
5.751826958086907,7.027017690402192,-6.301219829111979,               97P    312
5.669899920516628,7.026900573214205,-6.374247300437097,               97P    313
5.587991214655647,7.026755236549921,-6.447288918347063,               97P    314
5.504667828628525,7.026664447236673,-6.518692306895195,               97P    315
5.419929762435264,7.02662820527446,-6.5884574660814925,               97P    316
5.212651752633502,7.026837355478515,-6.758798381013235,               97P    317
4.997571627924171,7.026465818221688,-6.919749359091009,               97P    318
4.775209263486001,7.0262776335039,-7.0701466580517325,                97P    319
4.471385108931214,7.02607687288591,-7.2755619442511525,               97P    320
4.155505592606099,7.02580762833029,-7.460805359762098,                97P    321
3.8275707145106574,7.025469899837043,-7.625876904584569,              97P    322
3.3041186538472256,7.024910394086389,-7.889385467281788,              97P    323
2.7531494099821066,7.023730570056549,-8.099656175618861,              97P    324
2.186331701535318,7.022796276188751,-8.251219124760782,               97P    325
2.091898732522604,7.022645094346933,-8.2764730850604,                 97P    326
1.9970644164233775,7.022511912188337,-8.300083208026704,              97P    327
1.9018287532376392,7.022396729712964,-8.322049493659694,              97P    328
1.5807453601394499,7.02193426726948,-8.39617246374128,                97P    329
1.2566276794530618,7.021852627743041,-8.451119600229667,              97P    330
0.9294757111784755,7.022151811133648,-8.48689090312486,               97P    331
0.8659257100151229,7.022221950442686,-8.493821307660365,              97P    332
0.8023215989674857,7.022283774228221,-8.5000328172901,                97P    333
0.7386633780355641,7.022337282490253,-8.505525432014064,              97P    334
0.5474486167958854,7.02245235282694,-8.522060696944642,               97P    335
0.3558393055787507,7.022564827821124,-8.532035508161401,              97P    336
0.16430414776251923,7.021131298122122,-8.536629629729367,             97P    337
0.10875187412780332,7.020730406177376,-8.537950407952248,             97P    338
0.0532079683645745,7.020187279996402,-8.538827618682827,              97P    339
-0.0023275695271672155,7.019501919579203,-8.539261261921103,0.,       97P    340
11.,0.,0.,0.,0,0;                                                     97P    341
126,33,3,0,0,1,0,0.,0.,0.,0.,1.,1.,1.,2.,2.,2.,3.,3.,3.,4.,4.,        99P    342
4.,5.,5.,5.,6.,6.,6.,7.,7.,7.,8.,8.,8.,9.,9.,9.,10.,10.,10.,11.,      99P    343
11.,11.,11.,1.,1.,1.,1.,1.,1.,1.,1.,1.,1.,1.,1.,1.,1.,1.,1.,1.,       99P    344
1.,1.,1.,1.,1.,1.,1.,1.,1.,1.,1.,1.,1.,1.,1.,1.,1.,                   99P    345
-0.0023275695271672155,7.019501919579203,-8.539261261921103,          99P    346
0.0532079683645745,7.020187279996402,-8.538827618682827,              99P    347
0.10875187412780332,7.020730406177376,-8.537950407952248,             99P    348
0.16430414776251923,7.021131298122122,-8.536629629729367,             99P    349
0.3558393055787507,7.022564827821124,-8.532035508161401,              99P    350
0.5474486167958854,7.02245235282694,-8.522060696944642,               99P    351
0.7386633780355641,7.022337282490253,-8.505525432014064,              99P    352
0.8023215989674857,7.022283774228221,-8.5000328172901,                99P    353
0.8659257100151229,7.022221950442686,-8.493821307660365,              99P    354
0.9294757111784755,7.022151811133648,-8.48689090312486,               99P    355
1.2566276794530618,7.021852627743041,-8.451119600229667,              99P    356
1.5807453601394499,7.02193426726948,-8.39617246374128,                99P    357
1.9018287532376392,7.022396729712964,-8.322049493659694,              99P    358
1.9970644164233775,7.022511912188337,-8.300083208026704,              99P    359
2.091898732522604,7.022645094346933,-8.2764730850604,                 99P    360
2.186331701535318,7.022796276188751,-8.251219124760782,               99P    361
2.7531494099821066,7.023730570056549,-8.099656175618861,              99P    362
3.3041186538472256,7.024910394086389,-7.889385467281788,              99P    363
3.8275707145106574,7.025469899837043,-7.625876904584569,              99P    364
4.155505592606099,7.02580762833029,-7.460805359762098,                99P    365
4.471385108931214,7.02607687288591,-7.2755619442511525,               99P    366
4.775209263486001,7.0262776335039,-7.0701466580517325,                99P    367
4.997571627924171,7.026465818221688,-6.919749359091009,               99P    368
5.212651752633502,7.026837355478515,-6.758798381013235,               99P    369
5.419929762435264,7.02662820527446,-6.5884574660814925,               99P    370
5.504667828628525,7.026664447236673,-6.518692306895195,               99P    371
5.587991214655647,7.026755236549921,-6.447288918347063,               99P    372
5.669899920516628,7.026900573214205,-6.374247300437097,               99P    373
5.751826958086907,7.027017690402192,-6.301219829111979,               99P    374
5.832286870499794,7.027213089383228,-6.226573643820791,               99P    375
5.911818617917389,7.026453176277889,-6.1509550961738935,              99P    376
5.951288889110639,7.026063852506214,-6.113440638526584,               99P    377
5.990076202004985,7.026245592052638,-6.075214035161862,               99P    378
6.028756839920409,7.0259658953939015,-6.036886184135654,0.,11.,       99P    379
0.,0.,0.,0,0;                                                         99P    380
126,8,4,0,0,1,0,0.,0.,0.,0.,0.,1.,1.,1.,1.,2.,2.,2.,2.,2.,1.,1.,     101P    381
1.,1.,1.,1.,1.,1.,1.,6.028756839920409,7.0259658953939015,           101P    382
-6.036886184135654,5.7874988131352305,7.4458847155621495,            101P    383
-5.794972285098662,5.52845922041792,7.841025150880926,               101P    384
-5.535345657488753,5.25163806176848,8.21138720135023,                101P    385
-5.258006301305929,4.957035337186911,8.556970866970062,              101P    386
-4.962954216550188,4.821245090425262,8.716160858571916,              101P    387
-4.826965434770455,4.6818142897102595,8.869514937054326,             101P    388
-4.687828151824025,4.540316083403586,9.016793705354441,              101P    389
-4.5443658505336595,4.395243972248208,9.157780150584689,             101P    390
-4.398503532805965,0.,2.,0.,0.,0.,0,0;                               101P    391
126,8,4,0,0,1,0,0.,0.,0.,0.,0.,1.,1.,1.,1.,2.,2.,2.,2.,2.,1.,1.,     103P    392
1.,1.,1.,1.,1.,1.,1.,4.395243972248208,9.157780150584689,            103P    393
-4.398503532805965,4.210016572357359,9.157790909713768,              103P    394
-4.583693605588868,4.015098164417266,9.15779221538153,               103P    395
-4.757852085775429,3.8104887484279297,9.157784067587972,             103P    396
-4.920978973365646,3.5961883243893493,9.157766466333095,             103P    397
-5.0730742683595205,2.8134235918635833,9.157686949820842,            103P    398
-5.628320335432145,1.918293274830335,9.157761808055277,              103P    399
-6.021042626037994,0.9564316954634078,9.157863166908752,             103P    400
-6.222519547085819,-0.0032633594270473094,9.157863166820029,         103P    401
-6.220304881974656,0.,2.,0.,0.,0.,0,0;                               103P    402
126,6,3,0,0,1,0,0.,0.,0.,0.,1.,1.,1.,2.,2.,2.,2.,1.,1.,1.,1.,1.,     105P    403
1.,1.,-0.0032633594270473094,9.157863166820029,                      105P    404
-6.220304881974656,-0.003263359324176248,8.657699721469413,          105P    405
-6.950222856030558,-0.003263353078904912,8.068786473713008,          105P    406
-7.619261318472375,-0.003263317876231539,7.408470001637881,          105P    407
-8.208139670145966,-0.003263301504883416,7.066368209086565,          105P    408
-8.513280830761477,-0.003263296376302927,6.706820105959228,          105P    409
-8.795842856983858,-0.003263302490495232,6.329825692255869,          105P    410
-9.055825748813113,0.,2.,0.,0.,0.,0,0;                               105P    411
102,7,93,95,97,99,101,103,105;                                       107P    412
142,0,75,91,107,1,0,0;                                               109P    413
144,75,1,0,109,0,0;                                                  111P    414
128,1,1,1,1,0,0,1,0,0,0.,0.,1.,1.,0.,0.,1.,1.,1.,1.,1.,1.,           113P    415
-1.2032633594270257,-1.2345018157583663,6.415823250449648D-8,        113P    416
13.196736640572974,-1.2345018157583663,6.415823250449648D-8,         113P    417
-1.2032633594270257,14.605498184241632,6.415823250449648D-8,         113P    418
13.196736640572974,14.605498184241632,6.415823250449648D-8,0.,       113P    419
1.,0.,1.;                                                            113P    420
126,3,3,0,0,1,0,0.,0.,0.,0.,1.,1.,1.,1.,1.,1.,1.,1.,                 115P    421
0.847222222222222,0.08333333333333334,0.,0.87037037037037,           115P    422
0.08333333333333334,0.,0.893518518518518,0.08333333333333334,0.,     115P    423
0.9166666666666664,0.08333333333333334,0.,0.,1.,0.,0.,0.,0,0;        115P    424
126,6,3,0,0,1,0,0.,0.,0.,0.,0.516128435758265,0.516128435758265,     117P    425
0.516128435758265,1.,1.,1.,1.,1.,1.,1.,1.,1.,1.,1.,                  117P    426
0.9166666666666666,0.08333333333333334,0.,0.9166666666666666,        117P    427
0.2074707696167229,0.,0.8831108922435991,0.32970623729063203,0.,     117P    428
0.8189510283558581,0.43928747098438325,0.,0.7588010122938902,        117P    429
0.5420201229473312,0.,0.6734240887464054,0.6307734365256812,0.,      117P    430
0.5694444444444444,0.6986612591419799,0.,0.,1.,0.,0.,0.,0,0;         117P    431
112,3,0,3,1,0.,1.,0.5694444444444444,-0.05414548985188262,0.,0.,     119P    432
0.6986612591419801,-0.042577611251929715,0.,0.,0.,0.,0.,0.,          119P    433
0.5152989545925618,-0.05414548985188262,-0.02707274492594131,        119P    434
-0.009024248308647103,0.6560836478900504,-0.042577611251929715,      119P    435
-0.021288805625964857,-0.007096268541988285,0.,0.,0.,0.,0,0;         119P    436
126,6,3,0,0,1,0,0.,0.,0.,0.,0.5161354837504551,                      121P    437
0.5161354837504551,0.5161354837504551,1.,1.,1.,1.,1.,1.,1.,1.,       121P    438
1.,1.,1.,0.5152989545925618,0.6560836478900505,0.,                   121P    439
0.6209355145990207,0.5902401752862144,0.,0.7066647874552661,         121P    440
0.5013066062050067,0.,0.764601940867707,0.39746248369062803,0.,      121P    441
0.8189166190701852,0.30011113372982623,0.,0.8472222222222224,        121P    442
0.1924908869486862,0.,0.8472222222222224,0.08333333333333334,0.,     121P    443
0.,1.,0.,0.,0.,0,0;                                                  121P    444
102,4,115,117,119,121;                                               123P    445
126,1,1,0,0,1,0,0.,0.,1.,1.,1.,1.,10.996736640572971,                125P    446
0.0854981842416338,6.415823250449648D-8,11.996736640572975,          125P    447
0.0854981842416338,6.415823250449648D-8,0.,1.,0.,0.,0.,0,0;          125P    448
126,6,3,0,0,1,0,0.,0.,0.,0.,1.,1.,1.,2.,2.,2.,2.,1.,1.,1.,1.,1.,     127P    449
1.,1.,11.996736640572975,0.0854981842416338,                         127P    450
6.415823250449648D-8,11.99673664057298,2.051835174970524,            127P    451
6.415823250449648D-8,11.513533488880796,3.9880449829252473,          127P    452
6.415823250449648D-8,10.58963144889733,5.723811724634264,            127P    453
6.415823250449648D-8,9.723471217605,7.351096931727364,               127P    454
6.415823250449646D-8,8.494043518521202,8.756949418808412,            127P    455
6.415823250449648D-8,6.996736640572974,9.832292529050598,            127P    456
6.415823250449648D-8,0.,2.,0.,0.,0.,0,0;                             127P    457
126,1,1,0,0,1,0,0.,0.,1.,1.,1.,1.,6.996736640572974,                 129P    458
9.832292529050598,6.415823250449648D-8,6.2170415867058635,           129P    459
9.157863166820032,6.415823250449648D-8,0.,1.,0.,0.,0.,0,0;           129P    460
126,6,3,0,0,1,0,0.,0.,0.,0.,1.,1.,1.,2.,2.,2.,2.,1.,1.,1.,1.,1.,     131P    461
1.,1.,6.2170415867058635,9.157863166820032,6.415823250449648D-8,     131P    462
7.738208050798881,8.114902560775281,6.41582325044965D-8,             131P    463
8.9727095799288,6.7061948265289315,6.415823250449651D-8,             131P    464
9.807004589067956,5.061303925901181,6.415823250449648D-8,            131P    465
10.589135955183643,3.519258542522078,6.41582325044965D-8,            131P    466
10.996736640572983,1.814553833508829,6.415823250449651D-8,           131P    467
10.996736640572971,0.0854981842416338,6.415823250449648D-8,0.,       131P    468
2.,0.,0.,0.,0,0;                                                     131P    469
102,4,125,127,129,131;                                               133P    470
142,0,113,123,133,1,0,0;                                             135P    471
144,113,1,0,135,0,0;                                                 137P    472
128,4,4,4,4,0,0,1,0,0,0.,0.,0.,0.,0.,1.,1.,1.,1.,1.,0.,0.,0.,0.,     139P    473
0.,1.,1.,1.,1.,1.,1.,1.,1.,1.,1.,1.,1.,1.,1.,1.,1.,1.,1.,1.,1.,      139P    474
1.,1.,1.,1.,1.,1.,1.,1.,1.,1.,-0.0032633599091402843,                139P    475
9.901886524896899,-5.367270800583658,2.0980742530061507,             139P    476
9.901886524896899,-5.372165922349133,4.240478764274089,              139P    477
9.901886524896899,-4.243742058877054,5.368902627410062,              139P    478
9.901886524896902,-2.1013375474320135,5.364007505314865,             139P    479
9.901886524896899,6.548248876470097D-8,-0.003263359829221102,        139P    480
11.204984174099037,-4.477550793184136,1.7497404045386675,            139P    481
11.204984174099037,-4.4816344620002155,3.5370035030376528,           139P    482
11.204984174099037,-3.5402667977509914,4.478371167006488,            139P    483
11.20498417409904,-1.7530036991042621,4.474287497915343,             139P    484
11.204984174099037,6.526297013920157D-8,-0.003263359710959257,       139P    485
12.22283271109537,-3.1609697007813438,1.234286379764498,             139P    486
12.22283271109537,-3.1638526057597396,2.4960218231673093,            139P    487
12.22283271109537,-2.4992851180439715,3.160589310685131,             139P    488
12.222832711095373,-1.2375496745368615,3.1577064055125508,           139P    489
12.22283271109537,6.493813131669413D-8,-0.0032633595687574513,       139P    490
12.73585106951497,-1.5778671832346056,0.6144866811296517,            139P    491
12.73585106951497,-1.5793062483573443,1.2443095453347555,            139P    492
12.73585106951497,-1.247572840407809,1.5760429531854836,             139P    493
12.735851069514974,-0.6177499761506411,1.5746038879658126,           139P    494
12.73585106951497,6.454753531670576D-8,-0.0032633594270254918,       139P    495
12.735498184241637,6.415823250449648D-8,-0.0032633594270254918,      139P    496
12.735498184241637,6.415823250449648D-8,-0.0032633594270254918,      139P    497
12.735498184241637,6.415823250449648D-8,-0.0032633594270254918,      139P    498
12.735498184241637,6.415823250449648D-8,-0.0032633594270254918,      139P    499
12.735498184241637,6.415823250449648D-8,0.,1.,0.,1.;                 139P    500
126,20,5,0,0,1,0,0.,0.,0.,0.,0.,0.,1.,1.,1.,1.,1.,2.,2.,2.,2.,       141P    501
2.,3.,3.,3.,3.,3.,4.,4.,4.,4.,4.,4.,1.,1.,1.,1.,1.,1.,1.,1.,1.,      141P    502
1.,1.,1.,1.,1.,1.,1.,1.,1.,1.,1.,1.,0.49992481108201176,             141P    503
3.5727279730758038D-6,0.,0.5000117304710383,0.1438171902416859,      141P    504
0.,0.5001351278435283,0.2876307770392367,0.,0.5002135866534756,      141P    505
0.43144441525432803,0.,0.5002954787016783,0.5752580639316173,0.,     141P    506
0.5005589641357399,0.7190715590267155,0.,0.5005917539027082,         141P    507
0.7369686052442666,0.,0.5006262041978353,0.7548656535057119,0.,      141P    508
0.5006667979311047,0.7727626936389207,0.,0.5007180180125003,         141P    509
0.7906597154717627,0.,0.5007843473520056,0.8085567088321075,0.,      141P    510
0.5008633992839242,0.8298865141825631,0.,0.5009780294709817,         141P    511
0.851215951768358,0.,0.5010355618016951,0.8725464057607194,0.,       141P    512
0.5011344319841742,0.8938769566685538,0.,0.501564187546121,          141P    513
0.9152043813384487,0.,0.5019066716306972,0.9322007954891923,0.,      141P    514
0.49986663940455467,0.9493172503228378,0.,0.5045014305067157,        141P    515
0.9661253996380788,0.,0.5060542899035754,0.9830750638562858,0.,      141P    516
0.5081465728688949,1.0000000000000047,0.,0.,4.,0.,0.,0.,0,0;         141P    517
126,27,3,0,0,1,0,0.,0.,0.,0.,5.064715822777899D-5,                   143P    518
5.064715822777899D-5,5.064715822777899D-5,                           143P    519
0.00030427434934843234,0.00030427434934843234,                       143P    520
0.00030427434934843234,0.001826037496070132,                         143P    521
0.001826037496070132,0.001826037496070132,0.010956616376398554,      143P    522
0.010956616376398554,0.010956616376398554,0.06574008965836964,       143P    523
0.06574008965836964,0.06574008965836964,0.2869594050573343,          143P    524
0.2869594050573343,0.2869594050573343,0.7509368874510516,            143P    525
0.7509368874510516,0.7509368874510516,0.9584894812418421,            143P    526
0.9584894812418421,0.9584894812418421,1.,1.,1.,1.,1.,1.,1.,1.,       143P    527
1.,1.,1.,1.,1.,1.,1.,1.,1.,1.,1.,1.,1.,1.,1.,1.,1.,1.,1.,1.,1.,      143P    528
1.,1.,1.,0.,0.9999999999999999,0.,0.,0.9999743061277141,0.,          143P    529
4.0461296153666525D-11,0.999948533366928,0.,                         143P    530
5.6989714522585315D-11,0.9999228395061729,0.,                        143P    531
1.397595375740538D-10,0.9997941716408791,0.,                         143P    532
7.800627197949498D-11,0.9996657044201885,0.,                         143P    533
6.686251883955467D-11,0.9995370370370368,0.,0.,                      143P    534
0.9987650327381273,0.,1.9978778288955082D-10,0.9979927956293149,     143P    535
0.,1.712466710481821D-10,0.9972208085034905,0.,0.,                   143P    536
0.9925888857485441,0.,9.59180088211675D-10,0.987957243066156,0.,     143P    537
8.221543613242931D-10,0.983325897333315,0.,0.,                       143P    538
0.9555378229362692,0.,0.,0.927758859629771,0.,                       143P    539
1.4853505068098721D-9,0.8999838085746009,0.,                         143P    540
7.483294823935199D-9,0.7878263017299579,0.,                          143P    541
3.3045668448004987D-9,0.8439154348348004,0.,                         143P    542
3.8278530430376984D-9,0.7317609705453256,0.,                         143P    543
4.9253748050574515D-9,0.4965322072413686,0.,0.,                      143P    544
0.6141180605086992,0.,3.6254466246418534D-9,0.3788429793847199,      143P    545
0.,5.247229748064983D-9,0.2735965930952593,0.,0.,                    143P    546
0.16840499414692583,0.,1.799736696382546D-10,                        143P    547
0.06316030935626017,0.,2.1596840356590535D-10,                       143P    548
0.04211137239812715,0.,0.,0.02105875880170259,0.,                    143P    549
5.735576561971623D-11,1.1363260354864759D-13,0.,                     143P    550
0.00024042514411940725,1.,0.,0.,0.,0,0;                              143P    551
126,15,3,0,0,1,0,0.,0.,0.,0.,0.29831965329431914,                    145P    552
0.29831965329431914,0.29831965329431914,0.5469193598512776,          145P    553
0.5469193598512776,0.5469193598512776,0.745799126026613,             145P    554
0.745799126026613,0.745799126026613,0.9446788922019885,              145P    555
0.9446788922019885,0.9446788922019885,1.,1.,1.,1.,1.,1.,1.,1.,       145P    556
1.,1.,1.,1.,1.,1.,1.,1.,1.,1.,1.,1.,5.7355764948158414D-11,          145P    557
1.1430902461707486D-13,0.,0.08319571007444494,                       145P    558
0.00014553814229152743,0.,0.16590033944109484,                       145P    559
1.5803707984991367D-5,0.,0.2487605902954588,                         145P    560
7.183503558274227D-6,0.,0.3178107980848465,0.,0.,                    145P    561
0.3869462300623114,0.,0.,0.4561414745466236,                         145P    562
2.973725646721248D-6,0.,0.5114976703928653,                          145P    563
5.3527061752200495D-6,0.,0.6498655358261374,0.,0.,                   145P    564
0.7051330939220544,1.768389972291346D-8,0.,0.7604006520179827,       145P    565
3.536779944583048D-8,0.,0.8984176189122137,6.70519625403959D-5,      145P    566
0.,0.9537654439949412,4.6048098889679814D-5,0.,                      145P    567
0.9691611931788328,4.020558897757862D-5,0.,0.984571988802842,        145P    568
2.6988940692106177D-5,0.,0.9999999998424509,                         145P    569
2.8964298893840885D-13,0.,0.,0.5882556049331056,0.,0.,0.,0,0;        145P    570
102,3,141,143,145;                                                   147P    571
126,24,6,0,0,1,0,0.,0.,0.,0.,0.,0.,0.,1.,1.,1.,1.,1.,1.,2.,2.,       149P    572
2.,2.,2.,2.,3.,3.,3.,3.,3.,3.,4.,4.,4.,4.,4.,4.,4.,1.,1.,1.,1.,      149P    573
1.,1.,1.,1.,1.,1.,1.,1.,1.,1.,1.,1.,1.,1.,1.,1.,1.,1.,1.,1.,1.,      149P    574
3.791513539883556,9.901905147328742,-3.7956722518154127,             149P    575
3.4903867153321975,10.526580973173367,-3.4936158419776513,           149P    576
3.12691457166846,11.092260119315384,-3.1290512984122643,             149P    577
2.709157575597618,11.58261485817125,-2.710779509956227,              149P    578
2.247098514919461,11.985078458852684,-2.2484876227504658,            149P    579
1.7521688872679788,12.290845580330572,-1.7532227228631865,           149P    580
1.2367752888510348,12.494872664598871,-1.237865518913201,            149P    581
1.1725914242917046,12.520277583340485,-1.173693792596207,            149P    582
1.1081425866561476,12.544088998894434,-1.1092576561816236,           149P    583
1.0434287759443643,12.56630691126072,-1.0445571096694515,            149P    584
0.9784499921563546,12.586931320439348,-0.9795921530596905,           149P    585
0.9132062352921184,12.605962226430313,-0.9143627863523408,           149P    586
0.8476975053516559,12.623399629233619,-0.8488690095474023,           149P    587
0.7695830841397858,12.644182282560244,-0.7708045919774081,           149P    588
0.6912540298298923,12.662658690448847,-0.692521263974172,            149P    589
0.6127103424219755,12.678828852899434,-0.6140190255376938,           149P    590
0.5339520219160354,12.692692769912005,-0.5352978766679739,           149P    591
0.454979068312072,12.70425044148656,-0.456357817365012,              149P    592
0.37579148161008524,12.713501867623096,-0.37719884762880823,         149P    593
0.31277392582256125,12.720862967583821,-0.3141529762638686,          149P    594
0.24830883274893215,12.726791195819496,-0.25167706646641297,         149P    595
0.1867635197358269,12.731140739500491,-0.18736096615064834,          149P    596
0.12390002789356487,12.734067461913247,-0.12477193566844003,         149P    597
0.060481659603405465,12.735518090137024,-0.06213525012305784,        149P    598
-0.0032633594269371605,12.735498288403425,                           149P    599
-0.0023088064694529366,0.,4.,0.,0.,0.,0,0;                           149P    600
126,18,3,0,0,1,0,0.,0.,0.,0.,1.,1.,1.,2.,2.,2.,3.,3.,3.,4.,4.,       151P    601
4.,5.,5.,5.,6.,6.,6.,6.,1.,1.,1.,1.,1.,1.,1.,1.,1.,1.,1.,1.,1.,      151P    602
1.,1.,1.,1.,1.,1.,-0.0032633594269371605,12.735498288403425,         151P    603
-0.0023088064694529366,-0.0032633593849505757,                       151P    604
12.735220696508925,-0.0366197777568637,-0.0032633593429639905,       151P    605
12.734943104614423,-0.07093074904427446,-0.0032633593009774057,      151P    606
12.734665512719923,-0.10524172033168523,-0.0032633597193665233,      151P    607
12.731842464213672,-0.2807265607509643,-0.003263359291398608,        151P    608
12.721914763190998,-0.4558082667931002,-0.0032633580170736603,       151P    609
12.7048824096519,-0.630486838458093,-0.0032633514888562973,          151P    610
12.670378453122698,-0.9837602830433808,-0.0032633486623442724,       151P    611
12.607417551616589,-1.3318777279648248,-0.0032633495375375865,       151P    612
12.515999705133579,-1.6748391732224255,-0.0032633508326966078,       151P    613
12.321887543474828,-2.399230280502779,-0.0032633472588568533,        151P    614
12.01239349929335,-3.0704830617117698,-0.0032633388160183234,        151P    615
11.587517572589144,-3.688597516849398,-0.003263325076808268,         151P    616
11.210464583169328,-4.235820800979135,-0.0032633565068633037,        151P    617
10.749039845448099,-4.724773712524531,-0.003263358441491406,         151P    618
10.224057245996823,-5.132437138539818,-0.003263358842511661,         151P    619
10.11907659767162,-5.214020620219996,-0.0032633591710295165,         151P    620
10.011686357305175,-5.292298507568182,-0.0032633594270449788,        151P    621
9.90188652489749,-5.367270800584373,0.,6.,0.,0.,0.,0,0;              151P    622
126,12,4,0,0,1,0,0.,0.,0.,0.,0.,1.,1.,1.,1.,2.,2.,2.,2.,3.,3.,       153P    623
3.,3.,3.,1.,1.,1.,1.,1.,1.,1.,1.,1.,1.,1.,1.,1.,                     153P    624
-0.0032633594270449788,9.90188652489749,-5.367270800584373,          153P    625
0.5212150254884416,9.902455465625142,-5.368099824144477,             153P    626
1.0460214465446853,9.902307000442754,-5.298838135045245,             153P    627
1.5566335937757285,9.901957670982746,-5.162179909248506,             153P    628
2.0415131794298107,9.901923968034978,-4.962258324074961,             153P    629
2.445570495706244,9.90189588574217,-4.795661126107153,               153P    630
2.8316839764674007,9.901886524872765,-4.585314013273899,             153P    631
3.192412843832885,9.901890399964161,-4.334210041403661,              153P    632
3.5220080040126898,9.901902025101359,-4.047181966459321,             153P    633
3.5893843879804073,9.901902805658207,-3.9843045377983444,            153P    634
3.6567607719481243,9.901903586215052,-3.921427109137367,             153P    635
3.7241371559158414,9.901904366771898,-3.85854968047639,              153P    636
3.791513539883556,9.901905147328742,-3.7956722518154127,0.,3.,       153P    637
0.,0.,0.,0,0;                                                        153P    638
102,3,149,151,153;                                                   155P    639
142,0,139,147,155,1,0,0;                                             157P    640
144,139,1,0,157,0,0;                                                 159P    641
128,1,1,1,1,0,0,1,0,0,0.,0.,1.,1.,0.,0.,1.,1.,1.,1.,1.,1.,           161P    642
-0.003263359427021302,-1.2345018157583663,1.2000000641582331,        161P    643
-0.003263359427021302,14.605498184241632,1.2000000641582331,         161P    644
-0.0032633594270715795,-1.2345018157583663,-13.199999935841774,      161P    645
-0.0032633594270715795,14.605498184241632,-13.199999935841774,       161P    646
0.,1.,0.,1.;                                                         161P    647
112,3,0,3,1,0.,1.,0.7388872675347751,-0.03583244804894181,0.,0.,     163P    648
0.5000000000000003,-0.04393952328179084,0.,0.,0.,0.,0.,0.,           163P    649
0.7030548194858333,-0.03583244804894181,-0.017916224024470906,       163P    650
-0.005972074674823635,0.4560604767182095,-0.04393952328179084,       163P    651
-0.02196976164089542,-0.007323253880298473,0.,0.,0.,0.,0,0;          163P    652
126,6,3,0,0,1,0,0.,0.,0.,0.,0.5161360478437829,                      165P    653
0.5161360478437829,0.5161360478437829,1.,1.,1.,1.,1.,1.,1.,1.,       165P    654
1.,1.,1.,0.7030548194858333,0.45606047671820943,0.,                  165P    655
0.75997076371634,0.4132932015906469,0.,0.8061762048638182,           165P    656
0.3554443683026068,0.,0.8374066506588376,0.28785308619328903,0.,     165P    657
0.8666843711224784,0.22448803926554767,0.,0.8819444444444473,        165P    658
0.1544130274798838,0.,0.8819444444444446,0.08333333333333333,0.,     165P    659
0.,1.,0.,0.,0.,0,0;                                                  165P    660
126,3,3,0,0,1,0,0.,0.,0.,0.,1.,1.,1.,1.,1.,1.,1.,1.,                 167P    661
0.8819444444444446,0.08333333333333333,0.,0.8935185185185188,        167P    662
0.08333333333333333,0.,0.9050925925925927,0.08333333333333333,       167P    663
0.,0.9166666666666667,0.08333333333333333,0.,0.,1.,0.,0.,0.,0,0;     167P    664
126,6,3,0,0,1,0,0.,0.,0.,0.,0.5161068249590779,                      169P    665
0.5161068249590779,0.5161068249590779,1.,1.,1.,1.,1.,1.,1.,1.,       169P    666
1.,1.,1.,0.9166666666666667,0.08333333333333333,0.,                  169P    667
0.9166666666666667,0.16544741947893554,0.,0.8996947436362034,        169P    668
0.2464868261578106,0.,0.8670340861524981,0.3203244432735684,0.,      169P    669
0.8364119969174499,0.38955336499230936,0.,0.7927255902092182,        169P    670
0.4508063834546289,0.,0.7388872675347752,0.49999999999999994,0.,     169P    671
0.,1.,0.,0.,0.,0,0;                                                  169P    672
102,4,163,165,167,169;                                               171P    673
126,1,1,0,0,1,0,0.,0.,1.,1.,1.,1.,-0.0032633594270464407,            173P    674
10.46947250199247,-5.999999935841775,-0.0032633594270442315,         173P    675
9.901886524897233,-5.367270800583986,0.,1.,0.,0.,0.,0,0;             173P    676
126,6,3,0,0,1,0,0.,0.,0.,0.,1.,1.,1.,2.,2.,2.,2.,1.,1.,1.,1.,1.,     175P    677
1.,1.,-0.0032633594270442315,9.901886524897233,                      175P    678
-5.367270800583986,-0.003263359427042081,10.803435081508457,         175P    679
-4.751422038747089,-0.0032633594270391735,11.535329269284514,        175P    680
-3.918398839399302,-0.0032633594270357743,12.03001953067762,         175P    681
-2.945084377025131,-0.003263359427032587,12.493778622821686,         175P    682
-2.0326277012656555,-0.0032633594270290666,12.73549818424168,        175P    683
-1.023547531552094,-0.0032633594270254918,12.735498184241635,        175P    684
6.415823250449648D-8,0.,2.,0.,0.,0.,0,0;                             175P    685
126,1,1,0,0,1,0,0.,0.,1.,1.,1.,1.,-0.0032633594270254918,            177P    686
12.735498184241635,6.415823250449648D-8,-0.0032633594270254918,      177P    687
13.285498184241632,6.415823250449648D-8,0.,1.,0.,0.,0.,0,0;          177P    688
126,6,3,0,0,1,0,0.,0.,0.,0.,1.,1.,1.,2.,2.,2.,2.,1.,1.,1.,1.,1.,     179P    689
1.,1.,-0.0032633594270254918,13.285498184241632,                     179P    690
6.415823250449648D-8,-0.0032633594270296213,13.285498184241638,      179P    691
-1.1824427763384415,-0.0032633594270336957,13.0166629234391,         179P    692
-2.3494102325142414,-0.003263359427037407,12.499318108897203,        179P    693
-3.4126719189811543,-0.003263359427040886,12.014264215414034,        179P    694
-4.4095683917310255,-0.00326335942704397,11.322271533155657,         179P    695
-5.291611857588427,-0.0032633594270464407,10.46947250199247,         179P    696
-5.999999935841775,0.,2.,0.,0.,0.,0,0;                               179P    697
102,4,173,175,177,179;                                               181P    698
142,0,161,171,181,1,0,0;                                             183P    699
144,161,1,0,183,0,0;                                                 185P    700
128,1,1,1,1,0,0,1,0,0,0.,0.,1.,1.,0.,0.,1.,1.,1.,1.,1.,1.,           187P    701
-1.2032633594270725,0.08549818424163336,1.200000064158233,           187P    702
-1.2032633594270725,0.08549818424163336,-13.199999935841772,         187P    703
13.19673664057298,0.08549818424163336,1.200000064158233,             187P    704
13.19673664057298,0.08549818424163336,-13.199999935841772,0.,1.,     187P    705
0.,1.;                                                               187P    706
126,9,3,0,0,1,0,0.,0.,0.,0.,0.24797975069696204,                     189P    707
0.24797975069696204,0.24797975069696204,0.6792303695251279,          189P    708
0.6792303695251279,0.6792303695251279,1.,1.,1.,1.,1.,1.,1.,1.,       189P    709
1.,1.,1.,1.,1.,1.,0.9166666666666663,0.08333333333333334,0.,         189P    710
0.9166666666666666,0.19225366926578735,0.,0.8953140500157174,        189P    711
0.30011755729819023,0.,0.8538167355804384,0.4008231305019519,0.,     189P    712
0.7816505910479755,0.5759557396827684,0.,0.6519732183121717,         189P    713
0.7212773033423453,0.,0.48615481947893624,0.8128395325831356,0.,     189P    714
0.3628170103316629,0.8809446694959401,0.,0.22422522394156244,        189P    715
0.9166666666666664,0.,0.08333333333333333,0.9166666666666664,0.,     189P    716
0.,1.,0.,0.,0.,0,0;                                                  189P    717
126,3,3,0,0,1,0,0.,0.,0.,0.,1.,1.,1.,1.,1.,1.,1.,1.,                 191P    718
0.08333333333333333,0.9166666666666667,0.,0.08333333333333333,       191P    719
0.8935185185185187,0.,0.08333333333333333,0.8703703703703706,0.,     191P    720
0.08333333333333333,0.8472222222222227,0.,0.,1.,0.,0.,0.,0,0;        191P    721
126,9,3,0,0,1,0,0.,0.,0.,0.,0.2479797506969601,                      193P    722
0.2479797506969601,0.2479797506969601,0.6792303695251268,            193P    723
0.6792303695251268,0.6792303695251268,1.,1.,1.,1.,1.,1.,1.,1.,       193P    724
1.,1.,1.,1.,1.,1.,0.08333333333333333,0.8472222222222227,0.,         193P    725
0.18317697460474922,0.8472222222222227,0.,0.2820522053011206,        193P    726
0.8276489902921852,0.,0.3743656474045678,0.7896097853931797,0.,      193P    727
0.5349038724869832,0.7234574862384219,0.,0.6681153058415956,         193P    728
0.6045865612306008,0.,0.7520473493123196,0.4525863623001357,0.,      193P    729
0.8144770581490568,0.33952670391513534,0.,0.8472222222222223,        193P    730
0.21248423305754224,0.,0.8472222222222219,0.08333333333333352,       193P    731
0.,0.,1.,0.,0.,0.,0,0;                                               193P    732
126,3,3,0,0,1,0,0.,0.,0.,0.,1.,1.,1.,1.,1.,1.,1.,1.,                 195P    733
0.8472222222222225,0.08333333333333365,0.,0.8703703703703707,        195P    734
0.08333333333333358,0.,0.8935185185185185,0.08333333333333343,       195P    735
0.,0.9166666666666666,0.08333333333333334,0.,0.,1.,0.,0.,0.,0,0;     195P    736
102,4,189,191,193,195;                                               197P    737
126,9,3,0,0,1,0,0.,0.,0.,0.,1.,1.,1.,2.,2.,2.,3.,3.,3.,3.,1.,1.,     199P    738
1.,1.,1.,1.,1.,1.,1.,1.,-0.0032633594270681243,                      199P    739
0.08549818424163336,-11.999999935841766,1.565189478000275,           199P    740
0.08549818424163336,-11.99999993584176,3.1184294656668805,           199P    741
0.08549818424163336,-11.692522256068113,4.568589719801055,           199P    742
0.08549818424163336,-11.094960928200083,7.090499292004821,           199P    743
0.08549818424163337,-10.055768446932609,9.18312980870274,            199P    744
0.08549818424163334,-8.188414279537058,10.501625909770121,           199P    745
0.08549818424163336,-5.800629336338452,11.48233988131452,            199P    746
0.08549818424163336,-4.024564884617713,11.996736640572959,           199P    747
0.08549818424163336,-2.028843160600273,11.996736640572975,           199P    748
0.08549818424163336,6.415823250449648D-8,0.,3.,0.,0.,0.,0,0;         199P    749
126,1,1,0,0,1,0,0.,0.,1.,1.,1.,1.,11.996736640572975,                201P    750
0.08549818424163336,6.415823250449648D-8,10.996736640572976,         201P    751
0.08549818424163336,6.415823250449648D-8,0.,1.,0.,0.,0.,0,0;         201P    752
126,9,3,0,0,1,0,0.,0.,0.,0.,1.,1.,1.,2.,2.,2.,3.,3.,3.,3.,1.,1.,     203P    753
1.,1.,1.,1.,1.,1.,1.,1.,10.996736640572976,0.08549818424163336,      203P    754
6.415823250449648D-8,10.996736640572983,0.08549818424163336,         203P    755
-1.4377483701501568,10.714882100780429,0.08549818424163336,          203P    756
-2.8615516921779047,10.167117550234755,0.08549818424163336,          203P    757
-4.190865258467546,9.214524442406248,0.08549818424163341,            203P    758
-6.502615699654333,7.5027831222936054,0.0854981842416333,            203P    759
-8.420860339960742,5.3139802576949045,0.08549818424163336,           203P    760
-9.629481765939174,3.6859211769508895,0.08549818424163332,           203P    761
-10.528469573188172,1.8565095966015503,0.0854981842416334,           203P    762
-10.999999935841794,-0.0032633594270636834,0.08549818424163336,      203P    763
-10.999999935841775,0.,3.,0.,0.,0.,0,0;                              203P    764
126,1,1,0,0,1,0,0.,0.,1.,1.,1.,1.,-0.0032633594270636834,            205P    765
0.08549818424163336,-10.999999935841775,-0.0032633594270681243,      205P    766
0.08549818424163336,-11.999999935841766,0.,1.,0.,0.,0.,0,0;          205P    767
102,4,199,201,203,205;                                               207P    768
142,0,187,197,207,1,0,0;                                             209P    769
144,187,1,0,209,0,0;                                                 211P    770
128,4,4,4,4,0,0,1,0,0,0.,0.,0.,0.,0.,1.,1.,1.,1.,1.,0.,0.,0.,0.,     213P    771
0.,1.,1.,1.,1.,1.,1.,1.,1.,1.,1.,1.,1.,1.,1.,1.,1.,1.,1.,1.,1.,      213P    772
1.,1.,1.,1.,1.,1.,1.,1.,1.,1.,-0.0032633594270699007,                213P    773
0.08549818424163247,-11.999999935841766,-0.0032633594270699007,      213P    774
2.9280557339906728,-12.000563306078451,-0.003263359427066348,        213P    775
5.779200052450966,-11.099068169859432,-0.0032633594270601307,        213P    776
8.174591546183791,-9.30914722270348,-0.003263359427051249,           213P    777
9.832292529050882,-6.999999935841366,4.694850819100651,              213P    778
0.08549818424163291,-12.010944317135012,4.6950713839087115,          213P    779
2.928055733990673,-12.011508201183254,4.342127460463352,             213P    780
5.779200052450967,-11.109190872755503,3.6413563787735956,            213P    781
8.174591546183791,-9.317637460822013,2.737303244713962,              213P    782
9.832292529050882,-7.006384158262426,9.484781265328518,              213P    783
0.0854981842416338,-9.488044560597354,9.48522670549068,              213P    784
2.928055733990674,-9.488490000759516,8.772441198703502,              213P    785
5.7792000524509675,-8.775704493972334,7.357203713586802,             213P    786
8.174591546183793,-7.360467008855629,5.531429338346726,              213P    787
9.832292529050884,-5.534692633615542,12.007681021866212,             213P    788
0.08549818424163158,-4.698114114369478,12.008244905914452,           213P    789
2.928055733990672,-4.698334679177538,11.105927577486703,             213P    790
5.779200052450966,-4.345390755732176,9.314374165553213,              213P    791
8.174591546183791,-3.644619674042417,7.003120862993628,              213P    792
9.832292529050882,-2.740566539982776,11.996736640572976,             213P    793
0.08549818424163247,6.41582289517828D-8,11.99730001080966,           213P    794
2.9280557339906728,6.41582289517828D-8,11.095804874590641,           213P    795
5.779200052450966,6.41582289517828D-8,9.305883927434687,             213P    796
8.174591546183791,6.41582289517828D-8,6.996736640572575,             213P    797
9.832292529050882,6.41582289517828D-8,0.,1.,0.,1.;                   213P    798
126,16,4,0,0,1,0,0.,0.,0.,0.,0.,1.,1.,1.,1.,2.,2.,2.,2.,3.,3.,       215P    799
3.,3.,4.,4.,4.,4.,4.,1.,1.,1.,1.,1.,1.,1.,1.,1.,1.,1.,1.,1.,1.,      215P    800
1.,1.,1.,0.7134218655544684,0.5005881954516463,0.,                   215P    801
0.7135742976873216,0.532558866574123,0.,0.7140409461191448,          215P    802
0.5645295053273852,0.,0.7134148348060011,0.5964999478815048,0.,      215P    803
0.7133453993201293,0.6284707516652415,0.,0.713227444405102,          215P    804
0.6827817915657436,0.,0.7132942627501229,0.7370928924027024,0.,      215P    805
0.7134089741600916,0.7914040119724222,0.,0.713434698439908,          215P    806
0.8457151080712069,0.,0.7134355047100046,0.8474173680766457,0.,      215P    807
0.7134349301761064,0.8491196284742262,0.,0.7134347712251001,         215P    808
0.8508218887110265,0.,0.7134368242438729,0.852524148234125,0.,       215P    809
0.7134812902906601,0.889393149436035,0.,0.7135661446989383,          215P    810
0.9262621581295526,0.,0.7135860938552252,0.963131123930692,0.,       215P    811
0.7134358441460386,0.9999999964554671,0.,0.,4.,0.,0.,0.,0,0;         215P    812
126,12,3,0,0,1,0,0.,0.,0.,0.,0.24883199999999983,                    217P    813
0.24883199999999983,0.24883199999999983,0.6071500800000001,          217P    814
0.6071500800000001,0.6071500800000001,0.9345250133333337,            217P    815
0.9345250133333337,0.9345250133333337,1.,1.,1.,1.,1.,1.,1.,1.,       217P    816
1.,1.,1.,1.,1.,1.,1.,1.,1.,0.9999999999999565,                       217P    817
0.9999999999999996,0.,0.9170165622281236,1.,0.,                      217P    818
0.8341102450184463,0.9999999993936444,0.,0.751177956724182,          217P    819
0.9999999971779246,0.,0.6317554615804413,0.9999999939872881,0.,      217P    820
0.51228504869367,0.9999999999999996,0.,0.39283562881474443,          217P    821
0.9999999976621118,0.,0.2837014598954185,0.9999999955261161,0.,      217P    822
0.17461985871963073,0.9999999999999991,0.,0.06549056913878015,       217P    823
0.9999999999455517,0.,0.04366471122261019,0.9999999999346622,0.,     217P    824
0.021835372777205674,0.9999999999999989,0.,0.,                       217P    825
0.9999999999999989,0.,0.2865779276445495,1.,0.,0.,0.,0,0;            217P    826
126,18,3,0,0,1,0,0.,0.,0.,0.,0.14399999999999702,                    219P    827
0.14399999999999702,0.14399999999999702,0.35135999999999723,         219P    828
0.35135999999999723,0.35135999999999723,0.5587199999999981,          219P    829
0.5587199999999981,0.5587199999999981,0.7660799999999983,            219P    830
0.7660799999999983,0.7660799999999983,0.973439999999998,             219P    831
0.973439999999998,0.973439999999998,1.,1.,1.,1.,1.,1.,1.,1.,1.,      219P    832
1.,1.,1.,1.,1.,1.,1.,1.,1.,1.,1.,1.,1.,1.,0.,0.9999999999999984,     219P    833
0.,0.,0.9518544175427196,0.,0.,0.9038812678215495,0.,                219P    834
6.3568156572316375D-9,0.8559393374450506,0.,                         219P    835
1.5510630203645395D-8,0.7869029577028903,0.,                         219P    836
1.2178258208012303D-8,0.7178930095162014,0.,                         219P    837
7.843660813028962D-9,0.6487612317888916,0.,                          219P    838
3.5090634180456045D-9,0.5796294540615815,0.,0.,                      219P    839
0.510403754122393,0.,2.7003405071537793D-9,0.4412138880662717,       219P    840
0.,5.400681014307548D-9,0.3720240220101505,0.,                       219P    841
1.4304169068141128D-8,0.3029066590156641,0.,                         219P    842
7.152084534070555D-9,0.2338651262905507,0.,0.,                       219P    843
0.1648235935654375,0.,0.,0.09586162550594833,0.,                     219P    844
2.9527734272981094D-9,0.026623454715336253,0.,                       219P    845
3.330983603942804D-9,0.017754985308513334,0.,0.,                     219P    846
0.008880185208786988,0.,0.,0.,0.,0.,0.49999891718382883,0.,0.,       219P    847
0.,0,0;                                                              219P    848
126,40,5,0,0,1,0,0.,0.,0.,0.,0.,0.,1.,1.,1.,1.,1.,2.,2.,2.,2.,       221P    849
2.,3.,3.,3.,3.,3.,4.,4.,4.,4.,4.,5.,5.,5.,5.,5.,6.,6.,6.,6.,6.,      221P    850
7.,7.,7.,7.,7.,8.,8.,8.,8.,8.,8.,1.,1.,1.,1.,1.,1.,1.,1.,1.,1.,      221P    851
1.,1.,1.,1.,1.,1.,1.,1.,1.,1.,1.,1.,1.,1.,1.,1.,1.,1.,1.,1.,1.,      221P    852
1.,1.,1.,1.,1.,1.,1.,1.,1.,1.,1.7778520223007958D-9,                 221P    853
0.49999999999878497,0.,0.03741240873582387,0.49964887262230123,      221P    854
0.,0.07481993453224627,0.4987719713012679,0.,                        221P    855
0.11224457616050268,0.4997394600017741,0.,0.14965789893098713,       221P    856
0.49948376490944174,0.,0.18707385928527337,0.49951214852301956,      221P    857
0.,0.19328072181530762,0.49951685702671467,0.,                       221P    858
0.19948758445194123,0.49952150047753274,0.,0.2056944471580168,       221P    859
0.4995261013757969,0.,0.21190130989637665,0.4995306822218301,0.,     221P    860
0.21810817262986337,0.49953526551595534,0.,0.25260020378292686,      221P    861
0.4995607352468859,0.,0.2870922363474241,0.4995853179120172,0.,      221P    862
0.32158427013512947,0.4996091059959416,0.,0.35607630495781717,       221P    863
0.4996321919832516,0.,0.3905683406272617,0.4996546683585392,0.,      221P    864
0.40612770716689467,0.49966480745745856,0.,0.421687073876239,        221P    865
0.4996748262448073,0.,0.4372464407388752,0.49968473511262596,0.,     221P    866
0.45280580773838386,0.499694544452955,0.,0.46836517485834545,        221P    867
0.49970426465783513,0.,0.4775867927283198,0.4997100255614974,0.,     221P    868
0.48680841066173247,0.49971573970819094,0.,0.4960300286547725,       221P    869
0.4997214094620202,0.,0.5052516467036287,0.4997270371870898,0.,      221P    870
0.5144732648044897,0.4997326252475045,0.,0.5318300636966315,         221P    871
0.4997431430156174,0.,0.5491868627382389,0.4997535470156598,0.,      221P    872
0.5665436619210102,0.4997638422236761,0.,0.583900461236644,          221P    873
0.49977403361571027,0.,0.6012572606768387,0.49978412616780693,       221P    874
0.,0.6106828135055672,0.4997896068950165,0.,0.6201083663814253,      221P    875
0.49979505024484433,0.,0.6295339193004993,0.49980045907862913,       221P    876
0.,0.6389594722588755,0.49980583625770997,0.,0.6483850252526405,     221P    877
0.4998111846434252,0.,0.6613922806452188,0.49981856541132136,0.,     221P    878
0.6743995361002165,0.49982589508151093,0.,0.6874067916154133,        221P    879
0.49983317521169784,0.,0.7004140471885889,0.4998404073595855,0.,     221P    880
0.7134213028175234,0.49984759308287785,0.,0.,8.,0.,0.,0.,0,0;        221P    881
112,3,0,3,1,0.,1.,0.7134213028175235,5.627369449312525D-7,0.,0.,     223P    882
0.499847593082878,0.0007406023687683283,0.,0.,0.,0.,0.,0.,           223P    883
0.7134218655544684,5.627369449312525D-7,2.8136847246562624D-7,       223P    884
9.37894908218754D-8,0.5005881954516463,0.0007406023687683283,        223P    885
0.00037030118438416415,0.0001234337281280547,0.,0.,0.,0.,0,0;        223P    886
102,5,215,217,219,221,223;                                           225P    887
126,16,4,0,0,1,0,0.,0.,0.,0.,0.,1.,1.,1.,1.,2.,2.,2.,2.,3.,3.,       227P    888
3.,3.,4.,4.,4.,4.,4.,1.,1.,1.,1.,1.,1.,1.,1.,1.,1.,1.,1.,1.,1.,      227P    889
1.,1.,1.,6.620504726564514,7.596315937598527,-6.611553950627048,     227P    890
6.951406136783495,7.597668578742242,-6.278501244427077,              227P    891
7.258111147423744,7.601807756164022,-5.9220038230754115,             227P    892
7.54637340980012,7.596254062023803,-5.550502904368562,               227P    893
7.805789416344923,7.595637459992115,-5.158528920977565,              227P    894
8.246265048743828,7.594590804514491,-4.49294186864814,               227P    895
8.610391105757053,7.595183707111255,-3.775950413739004,              227P    896
8.890296271526072,7.596201599631319,-3.021327051648171,              227P    897
9.082448287432058,7.596429798709428,-2.245338040524572,              227P    898
9.088342042613963,7.596434514036863,-2.2209854612750592,             227P    899
9.094235797795864,7.596439229364297,-2.196632882025546,              227P    900
9.100129552977767,7.59644394469173,-2.172280302776033,               227P    901
9.106023308159672,7.596448660019165,-2.1479277235265197,             227P    902
9.230683274687626,7.596843173956151,-1.6197649554398523,             227P    903
9.3139721297711,7.597596025914735,-1.0820919419151322,               227P    904
9.355637523326081,7.5977730209338254,-0.5403548852621445,            227P    905
9.35542710526856,7.596439964052324,1.2209326167026094D-8,0.,4.,      227P    906
0.,0.,0.,0,0;                                                        227P    907
126,12,4,0,0,1,0,0.,0.,0.,0.,0.,1.,1.,1.,1.,2.,2.,2.,2.,3.,3.,       229P    908
3.,3.,3.,1.,1.,1.,1.,1.,1.,1.,1.,1.,1.,1.,1.,1.,                     229P    909
9.35542710526856,7.596439964052324,1.2209326167026094D-8,            229P    910
9.92606856573083,6.8854117231015435,-5.2995935409143886D-9,          229P    911
10.42473277354124,6.116579575466722,1.9253467313751615D-8,           229P    912
10.842454094095093,5.301017687724585,5.2224964118553055D-8,          229P    913
11.174162256383319,4.451826808306891,2.323519515535691D-8,           229P    914
11.512910307963836,3.5846134873698507,-6.272808159372483D-9,         229P    915
11.761883593384983,2.682517474668823,2.138273736309662D-8,           229P    916
11.915944139739665,1.7590768647400559,6.413955968508367D-8,          229P    917
11.973692427482714,0.829843645861877,6.313697591596821D-8,           229P    918
11.98524703245096,0.6439367724542948,6.331484419369797D-8,           229P    919
11.992939269622084,0.45791023771505995,6.354433898160729D-8,         229P    920
11.99676913899609,0.2717640416441725,6.382546027969619D-8,           229P    921
11.996736640572976,0.08549818424163247,6.415820182881922D-8,0.,      229P    922
3.,0.,0.,0.,0,0;                                                     229P    923
126,12,4,0,0,1,0,0.,0.,0.,0.,0.,1.,1.,1.,1.,2.,2.,2.,2.,3.,3.,       231P    924
3.,3.,3.,1.,1.,1.,1.,1.,1.,1.,1.,1.,1.,1.,1.,1.,                     231P    925
11.996736640572976,0.08549818424163247,6.415820182881922D-8,         231P    926
11.998325428899543,0.08549818424163236,-0.6786139158895808,          231P    927
11.947012128836615,0.08549818424163227,-1.35736423286761,            231P    928
11.844281606128042,0.0854982023112466,-2.0302769811246932,           231P    929
11.691618726517678,0.08549825652008963,-2.691378255009636,           231P    930
11.471818325579664,0.08549833458082354,-3.6435009551886033,          231P    931
11.148554880893748,0.08549834165615001,-4.572011167703684,           231P    932
10.726804413443286,0.08549831038988914,-5.459415494834902,           231P    933
10.21461756745121,0.08549827342586162,-6.291590273807891,            231P    934
9.847549231010834,0.08549824692946398,-6.888172134952455,            231P    935
9.433826423864994,0.08549822284457756,-7.456013068546802,            231P    936
8.977349300349008,0.08549820680792264,-7.990065363844559,            231P    937
8.482018014798188,0.08549820445621965,-8.485281310099358,0.,3.,      231P    938
0.,0.,0.,0,0;                                                        231P    939
126,40,5,0,0,1,0,0.,0.,0.,0.,0.,0.,1.,1.,1.,1.,1.,2.,2.,2.,2.,       233P    940
2.,3.,3.,3.,3.,3.,4.,4.,4.,4.,4.,5.,5.,5.,5.,5.,6.,6.,6.,6.,6.,      233P    941
7.,7.,7.,7.,7.,8.,8.,8.,8.,8.,8.,1.,1.,1.,1.,1.,1.,1.,1.,1.,1.,      233P    942
1.,1.,1.,1.,1.,1.,1.,1.,1.,1.,1.,1.,1.,1.,1.,1.,1.,1.,1.,1.,1.,      233P    943
1.,1.,1.,1.,1.,1.,1.,1.,1.,1.,8.482018014798188,                     233P    944
0.08549820445621965,-8.485281310099358,8.477405013865374,            233P    945
0.510885893189575,-8.49001653363696,8.452380274420843,               233P    946
0.9363982675038325,-8.488352284204652,8.438661709317074,             233P    947
1.3610703272630862,-8.448695545515353,8.395211445329883,             233P    948
1.7834053607886935,-8.412159397326029,8.342545258413669,             233P    949
2.2024374349606104,-8.358594203677125,8.333801007550043,             233P    950
2.2719549412371363,-8.34971362983615,8.324696069333585,              233P    951
2.3413730175962533,-8.34047299393033,8.315230443764296,              233P    952
2.4106916640379614,-8.330872295959665,8.305404130842176,             233P    953
2.479910880562261,-8.320911535924157,8.29521713056722,               233P    954
2.5490306671691516,-8.310590713823807,8.23844771108965,              233P    955
2.9339533684082935,-8.25307340082512,8.170811285113318,              233P    956
3.314291118224274,-8.184709156963326,8.092307852638228,              233P    957
3.6900439166170917,-8.105497982238429,8.002937413664378,             233P    958
4.061211763586749,-8.015439876650424,7.902699968191771,              233P    959
4.4277946591332435,-7.914534840199317,7.857545698462304,             233P    960
4.59285858447441,-7.86907981892251,7.810271679219148,                233P    961
4.756627690686451,-7.821509333539593,7.760877910462305,              233P    962
4.919101977769367,-7.771823384050569,7.709364392191778,              233P    963
5.080281445723158,-7.720021970455438,7.655731124407563,              233P    964
5.240166094547825,-7.6661050927542,7.623952357822423,                233P    965
5.334897263569488,-7.6341582572771856,7.5914485904777775,            233P    966
5.429113459737788,-7.60148829145825,7.558219822373626,               233P    967
5.522814683052728,-7.568095195297396,7.524266053509971,              233P    968
5.6160009335143055,-7.53397896879462,7.48958728388681,               233P    969
5.708672211122521,-7.499139611949923,7.424286964857112,              233P    970
5.883164513821694,-7.4335368167645735,7.356503686668906,             233P    971
6.0556112672909475,-7.365457315355442,7.286237449322192,             233P    972
6.2260124715302805,-7.29490110772253,7.213488252816969,              233P    973
6.394368126539694,-7.221868193865837,7.138256097153238,              233P    974
6.560678232319188,-7.1463585737853625,7.097416209616555,             233P    975
6.65095590521957,-7.105368137179221,7.055872157667763,               233P    976
6.7405666779419775,-7.063675617258215,7.013623941306866,             233P    977
6.829510550486409,-7.021281014022345,6.970671560533862,              233P    978
6.917787522852866,-6.97818432747161,6.927015015348753,               233P    979
7.005397595041346,-6.934385557606012,6.866752707499418,              233P    980
7.126328851894647,-6.873926848774652,6.805202128802701,              233P    981
7.245885815280269,-6.812183823019091,6.742363279258606,              233P    982
7.364068485198214,-6.749156480339329,6.678236158867129,              233P    983
7.480876861648479,-6.684844820735366,6.612820767628272,              233P    984
7.596310944631068,-6.6192488442072,0.,8.,0.,0.,0.,0,0;               233P    985
126,1,1,0,0,1,0,0.,0.,1.,1.,1.,1.,6.612820767628272,                 235P    986
7.596310944631068,-6.6192488442072,6.620504726564514,                235P    987
7.596315937598527,-6.611553950627048,0.,1.,0.,0.,0.,0,0;             235P    988
102,5,227,229,231,233,235;                                           237P    989
142,0,213,225,237,1,0,0;                                             239P    990
144,213,1,0,239,0,0;                                                 241P    991
110,-0.0032633594270254918,10.469472501992476,                       243P    992
6.415823250449648D-8,-0.0032633594270254918,9.469472501992476,       243P    993
6.415823250449648D-8,0,0;                                            243P    994
110,-0.0032633594270482778,10.469472501992476,                       245P    995
-5.999999935841768,-0.003263359427052075,9.832292529047516,          245P    996
-6.999999935846604,0,0;                                              245P    997
102,1,245;                                                           247P    998
120,243,247,0.,6.283185307179586;                                    249P    999
126,9,3,0,0,1,0,0.,0.,0.,0.,0.23428227703741533,                     251P   1000
0.23428227703741533,0.23428227703741533,0.5548152773473349,          251P   1001
0.5548152773473349,0.5548152773473349,1.,1.,1.,1.,1.,1.,1.,1.,       251P   1002
1.,1.,1.,1.,1.,1.,0.9999999999951652,0.,0.,1.0000000000061673,       251P   1003
0.13713049140392686,0.,0.9999999999951645,0.47995671991374395,       251P   1004
0.,0.9999999999951643,0.6170872113176709,0.,0.999999999995164,       251P   1005
0.8047021192804044,0.,0.999999999995166,0.9923170272431384,0.,       251P   1006
0.9999999999951646,1.1799319352058724,0.,0.9999999999951626,         251P   1007
1.4405081962652244,0.,0.9999999999951622,1.3102200657355487,0.,      251P   1008
0.999999999995161,1.5707963267949012,0.,0.33013276034385874,1.,      251P   1009
0.,0.,0.,0,0;                                                        251P   1010
126,3,3,0,0,1,0,0.,0.,0.,0.,1.,1.,1.,1.,1.,1.,1.,1.,                 253P   1011
0.999999999995161,1.5707963267949012,0.,0.6666666666634405,          253P   1012
1.5707963267949012,0.,0.3333333333317203,1.5707963267949012,0.,      253P   1013
0.,1.5707963267949012,0.,0.,1.,0.,0.,0.,0,0;                         253P   1014
126,9,3,0,0,1,0,0.,0.,0.,0.,0.2133833731250725,                      255P   1015
0.2133833731250725,0.2133833731250725,0.7972637559600702,            255P   1016
0.7972637559600702,0.7972637559600702,1.,1.,1.,1.,1.,1.,1.,1.,       255P   1017
1.,1.,1.,1.,1.,1.,0.,1.5707963267949012,0.,                          255P   1018
9.431677661156258D-12,1.4336658353909744,0.,                         255P   1019
1.1102230246320036D-16,1.0908396068811563,0.,                        255P   1020
1.1102230246320036D-16,0.9537091154772295,0.,0.,                     255P   1021
0.5784792995517618,0.,2.3314683517272073D-15,0.7660942075144956,     255P   1022
0.,2.8865798640432096D-15,0.3908643915890283,0.,                     255P   1023
3.1086244689696096D-15,0.2605762610593521,0.,                        255P   1024
2.553512956653608D-15,0.13028813052967614,0.,                        255P   1025
2.775557561580009D-15,0.,0.,0.,0.3320331654616777,0.,0.,0.,0,0;      255P   1026
112,3,0,3,1,0.,1.,3.7452241968643684D-16,0.999999999995164,0.,       257P   1027
0.,0.7852390140833252,0.00015828935903539065,0.,0.,0.,0.,0.,0.,      257P   1028
0.9999999999951643,0.999999999995164,0.499999999997582,              257P   1029
0.16666666666586066,0.7853973034423606,0.00015828935903539065,       257P   1030
7.914467951769533D-5,2.6381559839231773D-5,0.,0.,0.,0.,0,0;          257P   1031
102,4,251,253,255,257;                                               259P   1032
126,1,1,0,0,1,0,0.,0.,1.,1.,1.,1.,4.946479852316441,                 261P   1033
9.832292529050596,-4.9497516607063075,4.238702060609797,             261P   1034
10.469472501992476,-4.243315782583775,0.,1.,0.,0.,0.,0,0;            261P   1035
126,12,4,0,0,1,0,0.,0.,0.,0.,0.,1.,1.,1.,1.,2.,2.,2.,2.,3.,3.,       263P   1036
3.,3.,3.,1.,1.,1.,1.,1.,1.,1.,1.,1.,1.,1.,1.,1.,                     263P   1037
4.238702060609797,10.469472501992476,-4.243315782583775,             263P   1038
4.363603957478262,10.469472501992476,-4.127498750940081,             263P   1039
4.5138111207297875,10.469472501992474,-3.9603358090197918,           263P   1040
4.689323550364374,10.469472501992474,-3.741826956822908,             263P   1041
4.890141246382023,10.469472501992476,-3.4719721943494295,            263P   1042
5.0679935482595235,10.469472501992474,-3.2201306557535236,           263P   1043
5.321744259878881,10.469472501991726,-2.8315274196356595,            263P   1044
5.550016294191856,10.469472501990785,-2.336445099908198,             263P   1045
5.713397713040512,10.469472501990222,-1.8220279769478198,            263P   1046
5.877822811829191,10.469472501989648,-1.3079434981818003,            263P   1047
5.978136921112237,10.469472501989493,-0.7720781191590382,            263P   1048
5.996056046845869,10.469472501990213,-0.30831006969667546,           263P   1049
5.996736640572975,10.469472501992476,6.415823466432917D-8,0.,3.,     263P   1050
0.,0.,0.,0,0;                                                        263P   1051
126,1,1,0,0,1,0,0.,0.,1.,1.,1.,1.,5.996736640572975,                 265P   1052
10.469472501992476,6.415823466432917D-8,6.996736640572972,           265P   1053
9.832292529050598,6.415823502430129D-8,0.,1.,0.,0.,0.,0,0;           265P   1054
126,8,4,0,0,1,0,0.,0.,0.,0.,0.,1.,1.,1.,1.,2.,2.,2.,2.,2.,1.,1.,     267P   1055
1.,1.,1.,1.,1.,1.,1.,6.996736640572972,9.832292529050598,            267P   1056
6.415823502430129D-8,6.995468325763022,9.832292529050598,            267P   1057
-0.692605012491248,6.907055650638984,9.832292529050598,              267P   1058
-1.3679590874104766,6.731498615200861,9.832292529050598,             267P   1059
-2.0260621605994507,6.468797219448653,9.832292529050596,             267P   1060
-2.6669142320581707,6.2057520891915114,9.832292529050596,            267P   1061
-3.305273147163483,5.858737120103609,9.832292529050589,              267P   1062
-3.909069169387216,5.4346728581897485,9.832292529050603,             267P   1063
-4.4615687593797695,4.946479852316441,9.832292529050596,             267P   1064
-4.9497516607063075,0.,2.,0.,0.,0.,0,0;                              267P   1065
102,4,261,263,265,267;                                               269P   1066
142,0,249,259,269,2,0,0;                                             271P   1067
144,249,1,0,271,0,0;                                                 273P   1068
112,3,0,3,1,0.,1.,0.6986612591419797,-0.04257761125192938,0.,0.,     275P   1069
0.5694444444444442,-0.05414548985188273,0.,0.,0.,0.,0.,0.,           275P   1070
0.6560836478900504,-0.04257761125192938,-0.02128880562596469,        275P   1071
-0.00709626854198823,0.5152989545925615,-0.05414548985188273,        275P   1072
-0.027072744925941365,-0.00902424830864712,0.,0.,0.,0.,0,0;          275P   1073
126,3,3,0,0,1,0,0.,0.,0.,0.,1.,1.,1.,1.,1.,1.,1.,1.,                 277P   1074
0.6560836478900505,0.5152989545925618,0.,0.6717407050886448,         277P   1075
0.4955527953011112,0.,0.687397762287239,0.4758066360096602,0.,       277P   1076
0.7030548194858333,0.45606047671820943,0.,0.,1.,0.,0.,0.,0,0;        277P   1077
112,3,0,3,1,0.,1.,0.7030548194858333,0.03583244804894181,0.,0.,      279P   1078
0.4560604767182095,0.04393952328179084,0.,0.,0.,0.,0.,0.,            279P   1079
0.7388872675347751,0.03583244804894181,0.017916224024470906,         279P   1080
0.005972074674823635,0.5000000000000003,0.04393952328179084,         279P   1081
0.02196976164089542,0.007323253880298473,0.,0.,0.,0.,0,0;            279P   1082
126,3,3,0,0,1,0,0.,0.,0.,0.,1.,1.,1.,1.,1.,1.,1.,1.,                 281P   1083
0.7388872675347752,0.5000000000000003,0.,0.7254785980705102,         281P   1084
0.5231481481481484,0.,0.7120699286062451,0.5462962962962964,0.,      281P   1085
0.6986612591419801,0.5694444444444445,0.,0.,1.,0.,0.,0.,0,0;         281P   1086
102,4,275,277,279,281;                                               283P   1087
126,1,1,0,0,1,0,0.,0.,1.,1.,1.,1.,-0.0032633594270499323,            285P   1088
9.832292529050594,-6.9999999358417675,-0.0032633594270472096,        285P   1089
9.157863166820032,-6.220304881974661,0.,1.,0.,0.,0.,0,0;             285P   1090
126,1,1,0,0,1,0,0.,0.,1.,1.,1.,1.,-0.0032633594270472096,            287P   1091
9.157863166820032,-6.220304881974661,-0.0032633594270442315,         287P   1092
9.901886524897233,-5.367270800583986,0.,1.,0.,0.,0.,0,0;             287P   1093
126,1,1,0,0,1,0,0.,0.,1.,1.,1.,1.,-0.0032633594270442315,            289P   1094
9.901886524897233,-5.367270800583986,-0.0032633594270464407,         289P   1095
10.46947250199247,-5.999999935841775,0.,1.,0.,0.,0.,0,0;             289P   1096
126,1,1,0,0,1,0,0.,0.,1.,1.,1.,1.,-0.0032633594270464407,            291P   1097
10.46947250199247,-5.999999935841775,-0.0032633594270499323,         291P   1098
9.832292529050594,-6.9999999358417675,0.,1.,0.,0.,0.,0,0;            291P   1099
102,4,285,287,289,291;                                               293P   1100
142,0,161,283,293,1,0,0;                                             295P   1101
144,161,1,0,295,0,0;                                                 297P   1102
126,6,3,0,0,1,0,0.,0.,0.,0.,0.5161354837504555,                      299P   1103
0.5161354837504555,0.5161354837504555,1.,1.,1.,1.,1.,1.,1.,1.,       299P   1104
1.,1.,1.,0.08333333333333334,0.8472222222222217,0.,                  299P   1105
0.19977106507066167,0.8472222222222217,0.,0.3143397067763884,        299P   1106
0.8150168260656041,0.,0.41650196476007656,0.7535680808942982,0.,     299P   1107
0.5122766074547425,0.6959613704615952,0.,0.5943569869208368,         299P   1108
0.6143306712929468,0.,0.6560836478900505,0.5152989545925615,0.,      299P   1109
0.,1.,0.,0.,0.,0,0;                                                  299P   1110
112,3,0,3,1,0.,1.,0.6560836478900504,0.04257761125192938,0.,0.,      301P   1111
0.5152989545925615,0.05414548985188273,0.,0.,0.,0.,0.,0.,            301P   1112
0.6986612591419797,0.04257761125192938,0.02128880562596469,          301P   1113
0.00709626854198823,0.5694444444444442,0.05414548985188273,          301P   1114
0.027072744925941365,0.00902424830864712,0.,0.,0.,0.,0,0;            301P   1115
126,6,3,0,0,1,0,0.,0.,0.,0.,0.5161284357582654,                      303P   1116
0.5161284357582654,0.5161284357582654,1.,1.,1.,1.,1.,1.,1.,1.,       303P   1117
1.,1.,1.,0.6986612591419799,0.5694444444444442,0.,                   303P   1118
0.6262477546433358,0.6803558001228298,0.,0.5301663657439768,         303P   1119
0.7699936285064609,0.,0.4188687522631717,0.8304730682177611,0.,      303P   1120
0.3145269904065314,0.8871726783730846,0.,0.19971245781841668,        303P   1121
0.9166666666666661,0.,0.08333333333333334,0.9166666666666661,0.,     303P   1122
0.,1.,0.,0.,0.,0,0;                                                  303P   1123
126,3,3,0,0,1,0,0.,0.,0.,0.,1.,1.,1.,1.,1.,1.,1.,1.,                 305P   1124
0.08333333333333334,0.9166666666666666,0.,0.08333333333333334,       305P   1125
0.8935185185185184,0.,0.08333333333333334,0.8703703703703703,0.,     305P   1126
0.08333333333333334,0.8472222222222222,0.,0.,1.,0.,0.,0.,0,0;        305P   1127
102,4,299,301,303,305;                                               307P   1128
126,6,3,0,0,1,0,0.,0.,0.,0.,1.,1.,1.,2.,2.,2.,2.,1.,1.,1.,1.,1.,     309P   1129
1.,1.,-0.003263359427063898,0.0854981842416338,                      309P   1130
-10.999999935841766,-0.0032633594270638977,1.9298718549609144,       309P   1131
-10.999999935841767,-0.003263359427062279,3.7446391395796246,        309P   1132
-10.536242231186467,-0.003263359427059189,5.362889306041246,         309P   1133
-9.651380300719666,-0.003263359427056294,6.879959646324762,          309P   1134
-8.821843670488754,-0.0032633594270521874,8.180112857067677,         309P   1135
-7.646361602460193,-0.0032633594270472096,9.157863166820032,         309P   1136
-6.220304881974656,0.,2.,0.,0.,0.,0,0;                               309P   1137
126,1,1,0,0,1,0,0.,0.,1.,1.,1.,1.,-0.0032633594270472096,            311P   1138
9.157863166820032,-6.220304881974656,-0.0032633594270499323,         311P   1139
9.832292529050594,-6.9999999358417675,0.,1.,0.,0.,0.,0,0;            311P   1140
126,6,3,0,0,1,0,0.,0.,0.,0.,1.,1.,1.,2.,2.,2.,2.,1.,1.,1.,1.,1.,     313P   1141
1.,1.,-0.0032633594270499323,9.832292529050594,                      313P   1142
-6.9999999358417675,-0.0032633594270555107,8.685262617792073,        313P   1143
-8.597123457610525,-0.003263359427060014,7.163333417626226,          313P   1144
-9.887908186334812,-0.003263359427063056,5.400379220090273,          313P   1145
-10.758812118177532,-0.003263359427065909,3.7476057122810955,        313P   1146
-11.575286504414196,-0.0032633594270673866,1.9289435160853476,       313P   1147
-11.99999993584176,-0.0032633594270673897,0.0854981842416338,        313P   1148
-11.999999935841773,0.,2.,0.,0.,0.,0,0;                              313P   1149
126,1,1,0,0,1,0,0.,0.,1.,1.,1.,1.,-0.0032633594270673897,            315P   1150
0.0854981842416338,-11.999999935841773,-0.003263359427063898,        315P   1151
0.0854981842416338,-10.999999935841766,0.,1.,0.,0.,0.,0,0;           315P   1152
102,4,309,311,313,315;                                               317P   1153
142,0,161,307,317,1,0,0;                                             319P   1154
144,161,1,0,319,0,0;                                                 321P   1155
112,3,0,3,1,0.,1.,0.45606047671825645,0.043939523281743775,0.,       323P   1156
0.,0.7030548194858621,0.035832448048912946,0.,0.,0.,0.,0.,0.,        323P   1157
0.5000000000000002,0.043939523281743775,0.021969761640871888,        323P   1158
0.007323253880290629,0.7388872675347751,0.035832448048912946,        323P   1159
0.017916224024456473,0.005972074674818824,0.,0.,0.,0.,0,0;           323P   1160
126,6,3,0,0,1,0,0.,0.,0.,0.,0.5161068249590818,                      325P   1161
0.5161068249590818,0.5161068249590818,1.,1.,1.,1.,1.,1.,1.,1.,       325P   1162
1.,1.,1.,0.5000000000000002,0.7388872675347752,0.,                   325P   1163
0.4475314748108633,0.7963097053988336,0.,0.3813887807577451,         325P   1164
0.8421360514030178,0.,0.3065727388627041,0.872901533545785,0.,       325P   1165
0.23642646234435727,0.9017467379022835,0.,0.16032213475778653,       325P   1166
0.9166666666666667,0.,0.08333333333333341,0.9166666666666667,0.,     325P   1167
0.,1.,0.,0.,0.,0,0;                                                  325P   1168
126,3,3,0,0,1,0,0.,0.,0.,0.,1.,1.,1.,1.,1.,1.,1.,1.,                 327P   1169
0.08333333333333334,0.9166666666666667,0.,0.08333333333333334,       327P   1170
0.9050925925925927,0.,0.08333333333333334,0.8935185185185188,0.,     327P   1171
0.08333333333333334,0.8819444444444446,0.,0.,1.,0.,0.,0.,0,0;        327P   1172
126,6,3,0,0,1,0,0.,0.,0.,0.,0.5161360478437822,                      329P   1173
0.5161360478437822,0.5161360478437822,1.,1.,1.,1.,1.,1.,1.,1.,       329P   1174
1.,1.,1.,0.08333333333333334,0.8819444444444446,0.,                  329P   1175
0.15915380364376747,0.8819444444444526,0.,0.23375274483724418,       329P   1176
0.8645818489621636,0.,0.30024511047493546,0.8314591241221864,0.,     329P   1177
0.3625799521510343,0.8004074418879993,0.,0.41596728258343796,        329P   1178
0.7564120182925017,0.,0.4560604767182564,0.7030548194858622,0.,      329P   1179
0.,1.,0.,0.,0.,0,0;                                                  329P   1180
102,4,323,325,327,329;                                               331P   1181
126,1,1,0,0,1,0,0.,0.,1.,1.,1.,1.,5.3640075053158665,                333P   1182
9.90188652489769,6.415823250449648D-8,5.996736640572977,             333P   1183
10.46947250199247,6.415823250449648D-8,0.,1.,0.,0.,0.,0,0;           333P   1184
126,6,3,0,0,1,0,0.,0.,0.,0.,1.,1.,1.,2.,2.,2.,2.,1.,1.,1.,1.,1.,     335P   1185
1.,1.,5.996736640572977,10.46947250199247,6.415823250449648D-8,      335P   1186
5.2411898778494095,11.379043917759162,6.41582325044965D-8,           335P   1187
4.288735083484502,12.104933238465435,6.415823250449651D-8,           335P   1188
3.211384080195913,12.592258475606869,6.415823250449648D-8,           335P   1189
2.2012776983317215,13.0491665126138,6.415823250449646D-8,            335P   1190
1.1053753810850961,13.285498184241632,6.415823250449652D-8,          335P   1191
-0.0032633594270254918,13.285498184241632,6.415823250449648D-8,      335P   1192
0.,2.,0.,0.,0.,0,0;                                                  335P   1193
126,1,1,0,0,1,0,0.,0.,1.,1.,1.,1.,-0.0032633594270254918,            337P   1194
13.285498184241632,6.415823250449648D-8,-0.0032633594270254918,      337P   1195
12.735498184241635,6.415823250449648D-8,0.,1.,0.,0.,0.,0,0;          337P   1196
126,6,3,0,0,1,0,0.,0.,0.,0.,1.,1.,1.,2.,2.,2.,2.,1.,1.,1.,1.,1.,     339P   1197
1.,1.,-0.0032633594270254918,12.735498184241635,                     339P   1198
6.415823250449648D-8,1.0885514130432248,12.735498184241758,          339P   1199
6.415823250449648D-8,2.1627761662292913,12.460474671802316,          339P   1200
6.415823250449648D-8,3.120266231412045,11.935810710337066,           339P   1201
6.415823250449648D-8,4.017887951547861,11.443952063747524,           339P   1202
6.415823250449642D-8,4.786665509774487,10.747064553994877,           339P   1203
6.415823250449656D-8,5.3640075053158665,9.90188652489769,            339P   1204
6.415823250449648D-8,0.,2.,0.,0.,0.,0,0;                             339P   1205
102,4,333,335,337,339;                                               341P   1206
142,0,113,331,341,1,0,0;                                             343P   1207
144,113,1,0,343,0,0;                                                 345P   1208
112,3,0,3,1,0.,1.,0.5152989545925618,0.05414548985188262,0.,0.,      347P   1209
0.6560836478900504,0.042577611251929715,0.,0.,0.,0.,0.,0.,           347P   1210
0.5694444444444444,0.05414548985188262,0.02707274492594131,          347P   1211
0.009024248308647103,0.6986612591419801,0.042577611251929715,        347P   1212
0.021288805625964857,0.007096268541988285,0.,0.,0.,0.,0,0;           347P   1213
126,3,3,0,0,1,0,0.,0.,0.,0.,1.,1.,1.,1.,1.,1.,1.,1.,                 349P   1214
0.5694444444444444,0.6986612591419801,0.,0.5462962962962964,         349P   1215
0.7120699286062454,0.,0.5231481481481483,0.7254785980705102,0.,      349P   1216
0.5000000000000002,0.7388872675347752,0.,0.,1.,0.,0.,0.,0,0;         349P   1217
112,3,0,3,1,0.,1.,0.5000000000000002,-0.043939523281743775,0.,       351P   1218
0.,0.7388872675347751,-0.035832448048912946,0.,0.,0.,0.,0.,0.,       351P   1219
0.45606047671825645,-0.043939523281743775,-0.021969761640871888,     351P   1220
-0.007323253880290629,0.7030548194858621,-0.035832448048912946,      351P   1221
-0.017916224024456473,-0.005972074674818824,0.,0.,0.,0.,0,0;         351P   1222
126,3,3,0,0,1,0,0.,0.,0.,0.,1.,1.,1.,1.,1.,1.,1.,1.,                 353P   1223
0.4560604767182564,0.7030548194858622,0.,0.47580663600969153,        353P   1224
0.6873977622872582,0.,0.4955527953011267,0.6717407050886545,0.,      353P   1225
0.5152989545925618,0.6560836478900501,0.,0.,1.,0.,0.,0.,0,0;         353P   1226
102,4,347,349,351,353;                                               355P   1227
126,1,1,0,0,1,0,0.,0.,1.,1.,1.,1.,6.2170415867058635,                357P   1228
9.157863166820032,6.415823250449648D-8,6.996736640572974,            357P   1229
9.832292529050598,6.415823250449648D-8,0.,1.,0.,0.,0.,0,0;           357P   1230
126,1,1,0,0,1,0,0.,0.,1.,1.,1.,1.,6.996736640572974,                 359P   1231
9.832292529050598,6.415823250449648D-8,5.996736640572977,            359P   1232
10.46947250199247,6.415823250449648D-8,0.,1.,0.,0.,0.,0,0;           359P   1233
126,1,1,0,0,1,0,0.,0.,1.,1.,1.,1.,5.996736640572977,                 361P   1234
10.46947250199247,6.415823250449648D-8,5.3640075053158665,           361P   1235
9.90188652489769,6.415823250449648D-8,0.,1.,0.,0.,0.,0,0;            361P   1236
126,1,1,0,0,1,0,0.,0.,1.,1.,1.,1.,5.3640075053158665,                363P   1237
9.90188652489769,6.415823250449648D-8,6.2170415867058635,            363P   1238
9.157863166820032,6.415823250449648D-8,0.,1.,0.,0.,0.,0,0;           363P   1239
102,4,357,359,361,363;                                               365P   1240
142,0,113,355,365,1,0,0;                                             367P   1241
144,113,1,0,367,0,0;                                                 369P   1242
126,60,5,0,0,1,0,0.,0.,0.,0.,0.,0.,1.,1.,1.,1.,1.,2.,2.,2.,2.,       371P   1243
2.,3.,3.,3.,3.,3.,4.,4.,4.,4.,4.,5.,5.,5.,5.,5.,6.,6.,6.,6.,6.,      371P   1244
7.,7.,7.,7.,7.,8.,8.,8.,8.,8.,9.,9.,9.,9.,9.,10.,10.,10.,10.,        371P   1245
10.,11.,11.,11.,11.,11.,12.,12.,12.,12.,12.,12.,1.,1.,1.,1.,1.,      371P   1246
1.,1.,1.,1.,1.,1.,1.,1.,1.,1.,1.,1.,1.,1.,1.,1.,1.,1.,1.,1.,1.,      371P   1247
1.,1.,1.,1.,1.,1.,1.,1.,1.,1.,1.,1.,1.,1.,1.,1.,1.,1.,1.,1.,1.,      371P   1248
1.,1.,1.,1.,1.,1.,1.,1.,1.,1.,1.,1.,1.,1.,0.9999985154024359,        371P   1249
0.7033039274568375,0.,0.9974931350414068,0.7033523221839153,0.,      371P   1250
0.9949877693546628,0.703403600516724,0.,0.9924821619841924,          371P   1251
0.7034229288392823,0.,0.9899767615360832,0.7034707982962254,0.,      371P   1252
0.9874712468337705,0.7035018045506689,0.,0.9861495894236804,         371P   1253
0.7035181603301449,0.,0.9848279263082267,0.7035339102697938,0.,      371P   1254
0.9835062560688846,0.7035483792069706,0.,0.9821845772871284,         371P   1255
0.7035608919790302,0.,0.9808628885444319,0.7035707734233277,0.,      371P   1256
0.9755798722427999,0.7036102712488153,0.,0.9702967517892569,         371P   1257
0.7036136437882748,0.,0.9650136419917684,0.7036098736857476,0.,      371P   1258
0.9597305716194937,0.7036110378724841,0.,0.9544474834027847,         371P   1259
0.7036123075669439,0.,0.9491697969054526,0.7036135759631987,0.,      371P   1260
0.9438921110080329,0.7036173993997475,0.,0.9386144253330165,         371P   1261
0.7036222175573194,0.,0.9333367395028934,0.7036264701166428,0.,      371P   1262
0.9280590531401528,0.7036285967584469,0.,0.9185158032288216,         371P   1263
0.7036324422075346,0.,0.9089725467053833,0.7036216395012725,0.,      371P   1264
0.8994293020454052,0.703633843150305,0.,0.8898860729739074,          371P   1265
0.7036718546962502,0.,0.8803428484653607,0.7037036227116995,0.,      371P   1266
0.8669344800807822,0.703748257232622,0.,0.8535261167701355,          371P   1267
0.7037973907023266,0.,0.8401177293181044,0.7038302821409472,0.,      371P   1268
0.8267093182250619,0.7038410925424945,0.,0.8133009137070706,         371P   1269
0.7038388848748555,0.,0.7910899721752289,0.7038352278866744,0.,      371P   1270
0.7688790400966219,0.7037941478113064,0.,0.7466680928375197,         371P   1271
0.7037856897576904,0.,0.7244571463459775,0.7038304561161902,0.,      371P   1272
0.7022462571518369,0.7038996065585954,0.,0.6940167208061713,         371P   1273
0.7039252280487626,0.,0.6857871913221405,0.7039549757552367,0.,      371P   1274
0.6775576666799602,0.703987538957242,0.,0.6693281448598462,          371P   1275
0.7040216069340027,0.,0.6610986238420141,0.7040558689647433,0.,      371P   1276
0.6374077695810088,0.7041545012879613,0.,0.6137169163593857,         371P   1277
0.7042585147546269,0.,0.5900259746704384,0.704315337366331,0.,       371P   1278
0.5663349731699463,0.7043056536095449,0.,0.5426440586761762,         371P   1279
0.7042434044556187,0.,0.5405833550402557,0.7042379898458171,0.,      371P   1280
0.5385226519062647,0.7042321847492624,0.,0.5364619492664399,         371P   1281
0.7042260228232015,0.,0.5344012471130178,0.7042195377248813,0.,      371P   1282
0.5323405454382357,0.7042127631115489,0.,0.527650564917047,          371P   1283
0.7041973446718216,0.,0.5229605726043597,0.7041654131941634,0.,      371P   1284
0.5182706068546435,0.7041978330372626,0.,0.513580568990585,          371P   1285
0.7042102497133793,0.,0.508890605467539,0.7041864854401112,0.,       371P   1286
0.507061025715947,0.704177214870528,0.,0.5052314107223806,           371P   1287
0.7041690683245905,0.,0.5034019011617064,0.704144290598491,0.,       371P   1288
0.5015724887960754,0.7041054855985721,0.,0.4997430164749239,         371P   1289
0.7040756163413261,0.,0.,12.,0.,0.,0.,0,0;                           371P   1290
126,8,4,0,0,1,0,0.,0.,0.,0.,0.,1.,1.,1.,1.,2.,2.,2.,2.,2.,1.,1.,     373P   1291
1.,1.,1.,1.,1.,1.,1.,0.49974301700664225,0.7040756163407433,0.,      373P   1292
0.49973544003919507,0.6882738494200162,0.,0.499727709005928,         373P   1293
0.6724720826508643,0.,0.4997198325805638,0.6566703160314727,0.,      373P   1294
0.4997118194368255,0.6408685495600265,0.,0.4997094905917184,         373P   1295
0.6362761114693942,0.,0.499707149471818,0.631683673391383,0.,        373P   1296
0.49970479592790656,0.6270912353262887,0.,0.4997024298107663,        373P   1297
0.6224987972744075,0.,0.,2.,0.,0.,0.,0,0;                            373P   1298
126,10,5,0,0,1,0,0.,0.,0.,0.,0.,0.,1.,1.,1.,1.,1.,2.,2.,2.,2.,       375P   1299
2.,2.,1.,1.,1.,1.,1.,1.,1.,1.,1.,1.,1.,0.49999999999807854,          375P   1300
0.6224984807758579,0.,0.520051108621255,0.622618667269443,0.,        375P   1301
0.5401022657683846,0.6227220322857708,0.,0.560153466825359,          375P   1302
0.6227951717099462,0.,0.5802047071780702,0.6228246814270741,0.,      375P   1303
0.6002559822124094,0.6227971573222597,0.,0.6802049576517389,         375P   1304
0.6226874124817926,0.,0.7601538583350822,0.621627553850729,0.,       375P   1305
0.8401024561535079,0.6232841726638362,0.,0.9200519461785713,         375P   1306
0.6230600320816,0.,0.9999999969000307,0.622498514633709,0.,0.,       375P   1307
2.,0.,0.,0.,0,0;                                                     375P   1308
126,12,3,0,0,1,0,0.,0.,0.,0.,0.24883200000000016,                    377P   1309
0.24883200000000016,0.24883200000000016,0.6071500799999999,          377P   1310
0.6071500799999999,0.6071500799999999,0.9345250133333333,            377P   1311
0.9345250133333333,0.9345250133333333,1.,1.,1.,1.,1.,1.,1.,1.,       377P   1312
1.,1.,1.,1.,1.,1.,1.,1.,1.,1.,0.,0.,1.,0.08298701085175579,0.,       377P   1313
0.999999999589604,0.1658899185664759,0.,0.9999999967676356,          377P   1314
0.24882110921424996,0.,0.9999999927040016,0.36824202374704446,       377P   1315
0.,1.,0.4877153511974734,0.,0.9999999972078657,                      377P   1316
0.6071657244375331,0.,0.9999999946568507,0.7163007643889262,0.,      377P   1317
1.,0.8253783228138717,0.,0.9999999999369932,0.9345080024388273,      377P   1318
0.,0.9999999999243919,0.9563339383638185,0.,1.,                      377P   1319
0.9781636870174572,0.,1.,0.9999999999999999,0.,                      377P   1320
0.6224818234496001,0.7032915144063074,0.,0.,0.,0,0;                  377P   1321
102,4,371,373,375,377;                                               379P   1322
126,36,3,0,0,1,0,0.,0.,0.,0.,1.,1.,1.,2.,2.,2.,3.,3.,3.,4.,4.,       381P   1323
4.,5.,5.,5.,6.,6.,6.,7.,7.,7.,8.,8.,8.,9.,9.,9.,10.,10.,10.,11.,     381P   1324
11.,11.,12.,12.,12.,12.,1.,1.,1.,1.,1.,1.,1.,1.,1.,1.,1.,1.,1.,      381P   1325
1.,1.,1.,1.,1.,1.,1.,1.,1.,1.,1.,1.,1.,1.,1.,1.,1.,1.,1.,1.,1.,      381P   1326
1.,1.,1.,8.535935011457509,7.019576885948904,                        381P   1327
-1.9788934687161404D-5,8.535553873369668,7.020205779566693,          381P   1328
-0.055861963623049876,8.534674845977955,7.02075199437718,            381P   1329
-0.11171055407076225,8.533297929282373,7.021215530380368,            381P   1330
-0.1675655602778243,8.532458775522995,7.021405890317198,             381P   1331
-0.19702966352303664,8.531619621763618,7.021596250254028,            381P   1332
-0.22649376676824895,8.530780468004238,7.021786610190857,            381P   1333
-0.2559578700134613,8.52701682990691,7.022279831614225,              381P   1334
-0.3737336793865164,8.521326309430998,7.022061142876421,             381P   1335
-0.4915282307898059,8.51291432404595,7.022130508534724,              381P   1336
-0.6091977080791376,8.504532254959685,7.022169543713085,             381P   1337
-0.726766256258901,8.493673281809407,7.022214500289517,              381P   1338
-0.8441564397714858,8.480337404595122,7.022265378264024,             381P   1339
-0.9613682586168918,8.456364216338372,7.022159551609297,             381P   1340
-1.1734179726797618,8.424161699036803,7.0223666084771725,            381P   1341
-1.3843129682191273,8.383729852690418,7.0228865488676515,            381P   1342
-1.5940532452349885,8.326867188116346,7.023634395064796,             381P   1343
-1.8888479969255636,8.254944370596334,7.024007661168352,             381P   1344
-2.179967380416273,8.16796140013039,7.02400634717832,                381P   1345
-2.467411395707117,8.024192185546562,7.023804290173455,              381P   1346
-2.9431553169029168,7.839007312222433,7.023403356348335,             381P   1347
-3.4064086938177653,7.614244755623573,7.024509006599587,             381P   1348
-3.8491813420685497,7.530971884594049,7.024880579937584,             381P   1349
-4.0133084020244265,7.442484968744212,7.025311727785365,             381P   1350
-4.1745073699752915,7.3487840080740625,7.0258024501429315,           381P   1351
-4.332778245921142,7.079107890541278,7.0272650013495905,             381P   1352
-4.78825314726971,6.767616664760366,7.028315013516336,               381P   1353
-5.218237327114519,6.420261354089106,7.027354543062476,              381P   1354
-5.6167327931248865,6.390042339514028,7.0272793965708225,            381P   1355
-5.651394122152046,6.359550572967294,7.0271948698539095,             381P   1356
-5.6858133290630954,6.328786054448904,7.027100962911735,             381P   1357
-5.719990413858038,6.258899996225905,7.026668028336893,              381P   1358
-5.797895142701732,6.187046626224443,7.027134092338406,              381P   1359
-5.874009123654774,6.114237597366686,7.02688349056192,               381P   1360
-5.94917461658291,6.085831096199759,7.026789914353053,               381P   1361
-5.97849567004749,6.057337508704762,7.026484049298528,               381P   1362
-6.00773286090825,6.028756839920627,7.025965895393525,               381P   1363
-6.03688618413587,0.,12.,0.,0.,0.,0,0;                               381P   1364
126,4,2,0,0,1,0,0.,0.,0.,1.,1.,2.,2.,2.,1.,1.,1.,1.,1.,              383P   1365
6.028756839920627,7.025965895393525,-6.03688618413587,               383P   1366
6.178991075010389,6.764364974608057,-6.187528750305875,              383P   1367
6.317642774811414,6.490144128985348,-6.326624471015633,              383P   1368
6.357411875551627,6.409986194130466,-6.366523926154355,              383P   1369
6.4001725855680744,6.329825479966124,-6.4034358808755,0.,2.,0.,      383P   1370
0.,0.,0,0;                                                           383P   1371
126,10,5,0,0,1,0,0.,0.,0.,0.,0.,0.,1.,1.,1.,1.,1.,2.,2.,2.,2.,       385P   1372
2.,2.,1.,1.,1.,1.,1.,1.,1.,1.,1.,1.,1.,6.4001725855680744,           385P   1373
6.329825479966124,-6.4034358808755,6.601112622205393,                385P   1374
6.3308808882660035,-6.201478734856014,6.7941195338764135,            385P   1375
6.331788471491545,-5.99169050543099,6.978912134798881,               385P   1376
6.332430605144357,-5.774529853736556,7.155209239190539,              385P   1377
6.332689664726045,-5.550455440908843,7.32272966126913,               385P   1378
6.332448025738213,-5.319925928083978,7.990577633996499,              385P   1379
6.331485073738779,-4.400924055914721,8.520440390023811,              385P   1380
6.322176439139315,-3.378448442755616,8.870496198077294,              385P   1381
6.3367268358353295,-2.270901677305805,9.05141983747683,              385P   1382
6.33475446387918,-1.134768949006839,9.052562394879793,               385P   1383
6.329825777286459,2.0195204141770672D-8,0.,2.,0.,0.,0.,0,0;          385P   1384
126,2,2,0,0,1,0,0.,0.,0.,1.,1.,1.,1.,1.,1.,9.052562394879793,        387P   1385
6.329825777286459,2.0195204141770672D-8,8.80767112570034,            387P   1386
6.684936939068997,1.3199778728596533D-8,8.535935011457509,           387P   1387
7.019576885948904,-1.9788934687161404D-5,0.,1.,0.,0.,0.,0,0;         387P   1388
102,4,381,383,385,387;                                               389P   1389
142,0,75,379,389,1,0,0;                                              391P   1390
144,75,1,0,391,0,0;                                                  393P   1391
126,12,3,0,0,1,0,0.,0.,0.,0.,0.26229390229642024,                    395P   1392
0.26229390229642024,0.26229390229642024,0.577046585052126,           395P   1393
0.577046585052126,0.577046585052126,0.8917992678078308,              395P   1394
0.8917992678078308,0.8917992678078308,1.,1.,1.,1.,1.,1.,1.,1.,       395P   1395
1.,1.,1.,1.,1.,1.,1.,1.,1.,6.418043180263266D-13,                    395P   1396
1.570796326794901,0.,6.267052848913822D-13,1.440508196265225,0.,     395P   1397
6.126054524786028D-13,1.3102200657355483,0.,                         395P   1398
5.977284639485838D-13,1.1799319352058724,0.,                         395P   1399
5.799648955545314D-13,1.0235861785702605,0.,                         395P   1400
5.616462156481647D-13,0.8672404219346506,0.,                         395P   1401
5.437716249516495D-13,0.7108946652990386,0.,                         395P   1402
5.258970342551339D-13,0.5545489086634272,0.,                         395P   1403
3.8242586181233015D-12,0.39820315202781525,0.,                       395P   1404
4.870392283931441D-13,0.24185739539220383,0.,                        395P   1405
-6.60154222955261D-13,0.18811130752726965,0.,                        395P   1406
4.680544146720004D-13,0.05374608786493524,0.,                        395P   1407
4.616151211291564D-13,1.0452514692577786D-15,0.,                     395P   1408
0.5270501097217895,1.,0.,0.,0.,0,0;                                  395P   1409
126,3,3,0,0,1,0,0.,0.,0.,0.,1.,1.,1.,1.,1.,1.,1.,1.,                 397P   1410
4.616151211291564D-13,1.0452514692577786D-15,0.,                     397P   1411
0.3333333333330786,6.912148951011761D-16,0.,0.6666666666656927,      397P   1412
1.0422686181766032D-15,0.,0.9999999999983095,                        397P   1413
6.877866405894736D-16,0.,0.,1.,0.,0.,0.,0,0;                         397P   1414
126,12,3,0,0,1,0,0.,0.,0.,0.,0.2488319999999996,                     399P   1415
0.2488319999999996,0.2488319999999996,0.5474303999999988,            399P   1416
0.5474303999999988,0.5474303999999988,0.8460287999999994,            399P   1417
0.8460287999999994,0.8460287999999994,1.,1.,1.,1.,1.,1.,1.,1.,       399P   1418
1.,1.,1.,1.,1.,1.,1.,1.,1.,0.9999999999983095,                       399P   1419
6.877866405894736D-16,0.,0.9999999999983092,0.13028813052967683,     399P   1420
0.,0.9999999999983108,0.2605762610593527,0.,0.9999999999983106,      399P   1421
0.3908643915890288,0.,0.9999999999983106,0.54721014822464,0.,        399P   1422
0.999999999998309,0.7035559048602515,0.,0.9999999999983095,          399P   1423
0.8599016614958623,0.,0.9999999999983098,1.0162474181314742,0.,      399P   1424
1.0000000000021563,1.172593174767087,0.,0.9999999999983095,          399P   1425
1.3289389314026987,0.,0.9999999999963259,1.4095580632001,0.,         399P   1426
0.9999999999983108,1.4901771949975005,0.,0.9999999999983106,         399P   1427
1.5707963267949014,0.,0.,0.5000000000100704,0.,0.,0.,0,0;            399P   1428
126,5,5,0,0,1,0,0.,0.,0.,0.,0.,0.,1.,1.,1.,1.,1.,1.,1.,1.,1.,1.,     401P   1429
1.,1.,0.9999999999983092,0.7853981634132703,0.,                      401P   1430
0.8000001015014457,0.7853039575795824,0.,0.6000021957167434,         401P   1431
0.7851744321056793,0.,0.3999975010711367,0.7850738638671607,0.,      401P   1432
0.19999938983885215,0.7852692741778133,0.,5.542468728966088D-13,     401P   1433
0.7853982726665621,0.,0.,1.,0.,0.,0.,0,0;                            401P   1434
102,4,395,397,399,401;                                               403P   1435
126,5,5,0,0,1,0,0.,0.,0.,0.,0.,0.,1.,1.,1.,1.,1.,1.,1.,1.,1.,1.,     405P   1436
1.,1.,3.7919706801988022,9.901886524896828,-3.795233146064008,       405P   1437
3.9121273545126187,9.753082307255646,-3.916350362295965,             405P   1438
4.031951442845366,9.604279040927368,-4.0377977673795105,             405P   1439
4.152918774123792,9.45547087638556,-4.158111035839562,               405P   1440
4.274106776014615,9.30666776291503,-4.2781950664841,                 405P   1441
4.395156449101333,9.157863166820029,-4.398419744230986,0.,1.,0.,     405P   1442
0.,0.,0,0;                                                           405P   1443
126,8,4,0,0,1,0,0.,0.,0.,0.,0.,1.,1.,1.,1.,2.,2.,2.,2.,2.,1.,1.,     407P   1444
1.,1.,1.,1.,1.,1.,1.,4.395156449101333,9.157863166820029,            407P   1445
-4.398419744230986,3.9613282250478496,9.157863166820025,             407P   1446
-4.832248753015678,3.4704175595402456,9.157863166820038,             407P   1447
-5.209045656949095,2.9338380128995882,9.157863166820022,             407P   1448
-5.517433118676135,2.36659666738258,9.157863166820029,               407P   1449
-5.751169997334931,1.8046255508014357,9.157863166820025,             407P   1450
-5.982740970237109,1.2124233888430542,9.157863166820038,             407P   1451
-6.141106735136642,0.604549647474827,9.157863166820023,              407P   1452
-6.220306676269107,-0.0032633594270503608,9.157863166820029,         407P   1453
-6.220304881974657,0.,2.,0.,0.,0.,0,0;                               407P   1454
126,1,1,0,0,1,0,0.,0.,1.,1.,1.,1.,-0.0032633594270503608,            409P   1455
9.157863166820029,-6.220304881974657,-0.0032633594270450317,         409P   1456
9.901886524896895,-5.367270800583694,0.,1.,0.,0.,0.,0,0;             409P   1457
126,12,4,0,0,1,0,0.,0.,0.,0.,0.,1.,1.,1.,1.,2.,2.,2.,2.,3.,3.,       411P   1458
3.,3.,3.,1.,1.,1.,1.,1.,1.,1.,1.,1.,1.,1.,1.,1.,                     411P   1459
-0.0032633594270450317,9.901886524896895,-5.367270800583694,         411P   1460
0.32283903549916193,9.90188652489721,-5.3671276733098585,            411P   1461
0.6457890976933016,9.90188652489731,-5.34104404157722,               411P   1462
0.9655868271553739,9.9018865248972,-5.289019905385778,               411P   1463
1.2822322238853787,9.901886524896877,-5.211055264735531,             411P   1464
1.8932555043241135,9.901886524895021,-5.060328985499298,             411P   1465
2.4808317953534944,9.901886524895605,-4.814013717783261,             411P   1466
3.0220485717616743,9.901886524896849,-4.47785674578513,              411P   1467
3.4989452340026532,9.901886524896835,-4.067201861443151,             411P   1468
3.57220159555169,9.901886524896835,-3.999209682598366,               411P   1469
3.645457957100727,9.901886524896831,-3.9312175037535795,             411P   1470
3.718714318649764,9.901886524896831,-3.8632253249087936,             411P   1471
3.7919706801988022,9.901886524896828,-3.795233146064008,0.,3.,       411P   1472
0.,0.,0.,0,0;                                                        411P   1473
102,4,405,407,409,411;                                               413P   1474
142,0,49,403,413,2,0,0;                                              415P   1475
144,49,1,0,415,0,0;                                                  417P   1476
126,27,3,0,0,1,0,0.,0.,0.,0.,0.24883201939999366,                    419P   1477
0.24883201939999366,0.24883201939999366,0.6071501273359846,          419P   1478
0.6071501273359846,0.6071501273359846,0.9345250861928509,            419P   1479
0.9345250861928509,0.9345250861928509,0.9890875793356624,            419P   1480
0.9890875793356624,0.9890875793356624,0.998181328192798,             419P   1481
0.998181328192798,0.998181328192798,0.9996969530023202,              419P   1482
0.9996969530023202,0.9996969530023202,0.9999495571372403,            419P   1483
0.9999495571372403,0.9999495571372403,0.9999916578263932,            419P   1484
0.9999916578263932,0.9999916578263932,1.,1.,1.,1.,1.,1.,1.,1.,       419P   1485
1.,1.,1.,1.,1.,1.,1.,1.,1.,1.,1.,1.,1.,1.,1.,1.,1.,1.,1.,1.,1.,      419P   1486
1.,1.,1.,0.9999999998424509,2.8964298893840885D-13,0.,1.,            419P   1487
0.08298730267629244,0.,0.9999999996573676,0.1658899319568222,0.,     419P   1488
0.9999999965757019,0.24882103272936784,0.,0.9999999921381039,        419P   1489
0.36824181784183346,0.,1.,0.4877153839624126,0.,                     419P   1490
0.9999999968957024,0.6071658353236271,0.,0.9999999940594815,         419P   1491
0.716300946649894,0.,1.,0.8253781741960994,0.,                       419P   1492
0.9999999999828367,0.9345078856760448,0.,0.9999999999799759,         419P   1493
0.9526961709227025,0.,1.,0.9708872119972852,0.,                      419P   1494
0.9999999994031691,0.9890823559880665,0.,0.9999999993036975,         419P   1495
0.9921148799865301,0.,1.,0.9951475379364826,0.,                      419P   1496
0.9999999999195723,0.9981803165317137,0.,0.9999999999061676,         419P   1497
0.9986857796309188,0.,0.9999999998819065,0.9991914045659646,0.,      419P   1498
0.9999999998429957,0.9996968750617283,0.,0.9999999998365107,         419P   1499
0.9997811201443555,0.,0.9999999998434614,0.9998652338874741,0.,      419P   1500
0.9999999998434614,0.9999494791769545,0.,0.9999999998434614,         419P   1501
0.9999635200585345,0.,0.9999999998451362,0.9999775389754926,0.,      419P   1502
0.9999999998451364,0.9999915798628257,0.,0.9999999998451364,         419P   1503
0.9999943620386542,0.,1.,0.9999972178387039,0.,1.,                   419P   1504
0.9999999999999999,0.,0.,1.,0.,0.,0.,0,0;                            419P   1505
126,20,5,0,0,1,0,0.,0.,0.,0.,0.,0.,1.,1.,1.,1.,1.,2.,2.,2.,2.,       421P   1506
2.,3.,3.,3.,3.,3.,4.,4.,4.,4.,4.,4.,1.,1.,1.,1.,1.,1.,1.,1.,1.,      421P   1507
1.,1.,1.,1.,1.,1.,1.,1.,1.,1.,1.,1.,0.5081465728688949,              421P   1508
1.0000000000000047,0.,0.5060542899035754,0.9830750638562858,0.,      421P   1509
0.5045014305067157,0.9661253996380788,0.,0.49986663940455467,        421P   1510
0.9493172503228378,0.,0.5019066716306972,0.9322007954891923,0.,      421P   1511
0.501564187546121,0.9152043813384487,0.,0.5011344319841742,          421P   1512
0.8938769566685538,0.,0.5010355618016951,0.8725464057607194,0.,      421P   1513
0.5009780294709817,0.851215951768358,0.,0.5008633992839242,          421P   1514
0.8298865141825631,0.,0.5007843473520056,0.8085567088321075,0.,      421P   1515
0.5007180180125003,0.7906597154717627,0.,0.5006667979311047,         421P   1516
0.7727626936389207,0.,0.5006262041978353,0.7548656535057119,0.,      421P   1517
0.5005917539027082,0.7369686052442666,0.,0.5005589641357399,         421P   1518
0.7190715590267155,0.,0.5002954787016783,0.5752580639316173,0.,      421P   1519
0.5002135866534756,0.43144441525432803,0.,0.5001351278435283,        421P   1520
0.2876307770392367,0.,0.5000117304710383,0.1438171902416859,0.,      421P   1521
0.49992481108201176,3.5727279730758038D-6,0.,0.,4.,0.,0.,0.,0,0;     421P   1522
126,15,3,0,0,1,0,0.,0.,0.,0.,0.29831965329431914,                    423P   1523
0.29831965329431914,0.29831965329431914,0.5469193598512776,          423P   1524
0.5469193598512776,0.5469193598512776,0.745799126026613,             423P   1525
0.745799126026613,0.745799126026613,0.9446788922019885,              423P   1526
0.9446788922019885,0.9446788922019885,1.,1.,1.,1.,1.,1.,1.,1.,       423P   1527
1.,1.,1.,1.,1.,1.,1.,1.,1.,1.,1.,1.,5.7355764948158414D-11,          423P   1528
1.1430902461707486D-13,0.,0.08319571007444494,                       423P   1529
0.00014553814229152743,0.,0.16590033944109484,                       423P   1530
1.5803707984991367D-5,0.,0.2487605902954588,                         423P   1531
7.183503558274227D-6,0.,0.3178107980848465,0.,0.,                    423P   1532
0.3869462300623114,0.,0.,0.4561414745466236,                         423P   1533
2.973725646721248D-6,0.,0.5114976703928653,                          423P   1534
5.3527061752200495D-6,0.,0.6498655358261374,0.,0.,                   423P   1535
0.7051330939220544,1.768389972291346D-8,0.,0.7604006520179827,       423P   1536
3.536779944583048D-8,0.,0.8984176189122137,6.70519625403959D-5,      423P   1537
0.,0.9537654439949412,4.6048098889679814D-5,0.,                      423P   1538
0.9691611931788328,4.020558897757862D-5,0.,0.984571988802842,        423P   1539
2.6988940692106177D-5,0.,0.9999999998424509,                         423P   1540
2.8964298893840885D-13,0.,0.5882556049331056,1.,0.,0.,0.,0,0;        423P   1541
102,3,419,421,423;                                                   425P   1542
126,20,4,0,0,1,0,0.,0.,0.,0.,0.,1.,1.,1.,1.,2.,2.,2.,2.,3.,3.,       427P   1543
3.,3.,4.,4.,4.,4.,5.,5.,5.,5.,5.,1.,1.,1.,1.,1.,1.,1.,1.,1.,1.,      427P   1544
1.,1.,1.,1.,1.,1.,1.,1.,1.,1.,1.,5.364007505316917,                  427P   1545
9.901886524898407,6.415823349286229D-8,5.142509731673743,            427P   1546
10.226330731143813,6.528686794547923D-8,4.8946649741543204,          427P   1547
10.532768407645767,6.358176133944377D-8,4.623045553571288,           427P   1548
10.818332361725743,5.662251964929285D-8,4.33022379073729,            427P   1549
11.080155400705214,4.19887488495634D-8,3.9086000881694867,           427P   1550
11.457275086423845,2.1363094392719978D-8,3.4431875976861335,         427P   1551
11.785547716872335,4.9666559481777444D-8,2.9426776117264377,         427P   1552
12.057135391938349,5.955384185217414D-8,2.417700645431354,           427P   1553
12.267812901171874,5.298616036864797D-8,1.9380576139018209,          427P   1554
12.460297569889137,4.7081139353534444D-8,1.438105722390714,          427P   1555
12.601892748734365,6.247816520285085D-8,0.9256991061788618,          427P   1556
12.689540903638278,6.440633593597876D-8,0.40991951365521573,         427P   1557
12.722392344601204,6.424907033965417D-8,0.32393578940875634,         427P   1558
12.727869388557878,6.422046897269327D-8,0.23789551960152577,         427P   1559
12.731820761583457,6.418789478831253D-8,0.15179870423352404,         427P   1560
12.734246463677941,6.415134778651193D-8,0.06564534330475114,         427P   1561
12.735146494841333,6.41108279672915D-8,0.04841816762180698,          427P   1562
12.735234417191409,6.412267910159275D-8,0.031190991938862822,        427P   1563
12.735322339541485,6.413453023589399D-8,0.013963816255918665,        427P   1564
12.735410261891559,6.414638137019524D-8,-0.0032633594270254913,      427P   1565
12.735498184241635,6.415823250449648D-8,0.,5.,0.,0.,0.,0,0;          427P   1566
126,24,6,0,0,1,0,0.,0.,0.,0.,0.,0.,0.,1.,1.,1.,1.,1.,1.,2.,2.,       429P   1567
2.,2.,2.,2.,3.,3.,3.,3.,3.,3.,4.,4.,4.,4.,4.,4.,4.,1.,1.,1.,1.,      429P   1568
1.,1.,1.,1.,1.,1.,1.,1.,1.,1.,1.,1.,1.,1.,1.,1.,1.,1.,1.,1.,1.,      429P   1569
-0.0032633594270254913,12.735498184241635,6.415823250449648D-8,      429P   1570
0.060481659603405465,12.735518090137024,-0.06213525012305784,        429P   1571
0.12390002789356487,12.734067461913247,-0.12477193566844003,         429P   1572
0.1867635197358269,12.731140739500491,-0.18736096615064834,          429P   1573
0.24830883274893215,12.726791195819496,-0.25167706646641297,         429P   1574
0.31277392582256125,12.720862967583821,-0.3141529762638686,          429P   1575
0.37579148161008524,12.713501867623096,-0.37719884762880823,         429P   1576
0.454979068312072,12.70425044148656,-0.456357817365012,              429P   1577
0.5339520219160354,12.692692769912005,-0.5352978766679739,           429P   1578
0.6127103424219755,12.678828852899434,-0.6140190255376938,           429P   1579
0.6912540298298923,12.662658690448847,-0.692521263974172,            429P   1580
0.7695830841397858,12.644182282560244,-0.7708045919774081,           429P   1581
0.8476975053516559,12.623399629233619,-0.8488690095474023,           429P   1582
0.9132062352921184,12.605962226430313,-0.9143627863523408,           429P   1583
0.9784499921563546,12.586931320439348,-0.9795921530596905,           429P   1584
1.0434287759443643,12.56630691126072,-1.0445571096694515,            429P   1585
1.1081425866561476,12.544088998894434,-1.1092576561816236,           429P   1586
1.1725914242917046,12.520277583340485,-1.173693792596207,            429P   1587
1.2367752888510348,12.494872664598871,-1.237865518913201,            429P   1588
1.7521688872679788,12.290845580330572,-1.7532227228631865,           429P   1589
2.247098514919461,11.985078458852684,-2.2484876227504658,            429P   1590
2.709157575597618,11.58261485817125,-2.710779509956227,              429P   1591
3.12691457166846,11.092260119315384,-3.1290512984122643,             429P   1592
3.4903867153321975,10.526580973173367,-3.4936158419776513,           429P   1593
3.7915135398835584,9.901905147328748,-3.7956722518154136,0.,4.,      429P   1594
0.,0.,0.,0,0;                                                        429P   1595
126,12,4,0,0,1,0,0.,0.,0.,0.,0.,1.,1.,1.,1.,2.,2.,2.,2.,3.,3.,       431P   1596
3.,3.,3.,1.,1.,1.,1.,1.,1.,1.,1.,1.,1.,1.,1.,1.,                     431P   1597
3.7915135398835584,9.901905147328748,-3.7956722518154136,            431P   1598
4.083975927421271,9.901904314286607,-3.503277518149564,              431P   1599
4.43843740128227,9.901895290344296,-3.0888648676969637,              431P   1600
4.673338213944177,9.901886562308698,-2.644146966262791,              431P   1601
4.7978643132403604,9.901886617072295,-2.398761269010122,             431P   1602
4.951211181141735,9.901886686113972,-2.087778800466987,              431P   1603
5.252157159003526,9.902061368541927,-1.4427539124952082,             431P   1604
5.32368230529911,9.902208648844127,-0.7343298105870126,              431P   1605
5.3502650554718345,9.902126541945366,-0.38871961063628785,           431P   1606
5.357283116339535,9.902107871654119,-0.2916662408506857,             431P   1607
5.361912878269616,9.902061645382542,-0.1945285051230648,             431P   1608
5.3641543412620765,9.901987863130637,-0.09730640345342505,           431P   1609
5.364007505316917,9.901886524898407,6.415823349286229D-8,0.,3.,      431P   1610
0.,0.,0.,0,0;                                                        431P   1611
102,3,427,429,431;                                                   433P   1612
142,0,139,425,433,1,0,0;                                             435P   1613
144,139,1,0,435,0,0;                                                 437P   1614
126,30,5,0,0,1,0,0.,0.,0.,0.,0.,0.,1.,1.,1.,1.,1.,2.,2.,2.,2.,       439P   1615
2.,3.,3.,3.,3.,3.,4.,4.,4.,4.,4.,5.,5.,5.,5.,5.,6.,6.,6.,6.,6.,      439P   1616
6.,1.,1.,1.,1.,1.,1.,1.,1.,1.,1.,1.,1.,1.,1.,1.,1.,1.,1.,1.,1.,      439P   1617
1.,1.,1.,1.,1.,1.,1.,1.,1.,1.,1.,0.7134358460398874,                 439P   1618
2.8219441015176667D-9,0.,0.7134642702871802,                         439P   1619
0.0007793374470406354,0.,0.7134964732681642,                         439P   1620
0.0015586219605183914,0.,0.7135282834340516,                         439P   1621
0.0023379126884124422,0.,0.7135555292360544,                         439P   1622
0.0031172659567578584,0.,0.7135740391253839,                         439P   1623
0.0038967380915897196,0.,0.7136987923804555,                         439P   1624
0.009150237144259731,0.,0.713805059906568,0.0144040204457589,0.,     439P   1625
0.713888504799567,0.01965800772237982,0.,0.7139447901552979,         439P   1626
0.024912118700415084,0.,0.7139695790696066,0.030166273106157267,     439P   1627
0.,0.7141392092633615,0.06612037818594842,0.,0.7122152178683622,     439P   1628
0.10207167033710898,0.,0.7141273100402957,0.1380288993393074,0.,     439P   1629
0.7132582255403002,0.17398213760069836,0.,0.7132806029946377,        439P   1630
0.20993642380392044,0.,0.7132955128062048,0.23389230476488337,       439P   1631
0.,0.7133297764652324,0.2578481515785365,0.,0.7133526991559698,      439P   1632
0.2818039738490404,0.,0.7133335860626662,0.30575978118055563,0.,     439P   1633
0.7132417423695716,0.3297155831772425,0.,0.7131757009179589,         439P   1634
0.3469413271025408,0.,0.7131068878577622,0.36416720339584496,0.,     439P   1635
0.7130734623573107,0.38139308216080464,0.,0.7131135835849342,        439P   1636
0.3986188335010695,0.,0.713265410708962,0.41584432752028905,0.,      439P   1637
0.7134127786408122,0.4325639054281873,0.,0.713402973209485,          439P   1638
0.4492776151877314,0.,0.714611595231162,0.46600633844267936,0.,      439P   1639
0.713786683184019,0.4827215508514759,0.,0.713421790157381,           439P   1640
0.499439593656252,0.,0.,6.,0.,0.,0.,0,0;                             439P   1641
112,3,0,3,1,0.,1.,0.7134217901573832,-4.873398465887746D-7,0.,       441P   1642
0.,0.49943959365625085,0.00040799942662717026,0.,0.,0.,0.,0.,0.,     441P   1643
0.7134213028175366,-4.873398465887746D-7,-2.436699232943873D-7,      441P   1644
-8.122330776479576D-8,0.499847593082878,0.00040799942662717026,      441P   1645
0.00020399971331358513,6.79999044378617D-5,0.,0.,0.,0.,0,0;          441P   1646
126,40,5,0,0,1,0,0.,0.,0.,0.,0.,0.,1.,1.,1.,1.,1.,2.,2.,2.,2.,       443P   1647
2.,3.,3.,3.,3.,3.,4.,4.,4.,4.,4.,5.,5.,5.,5.,5.,6.,6.,6.,6.,6.,      443P   1648
7.,7.,7.,7.,7.,8.,8.,8.,8.,8.,8.,1.,1.,1.,1.,1.,1.,1.,1.,1.,1.,      443P   1649
1.,1.,1.,1.,1.,1.,1.,1.,1.,1.,1.,1.,1.,1.,1.,1.,1.,1.,1.,1.,1.,      443P   1650
1.,1.,1.,1.,1.,1.,1.,1.,1.,1.,0.7134213028175365,                    443P   1651
0.49984759308287785,0.,0.7004140471885993,0.4998404073595855,0.,     443P   1652
0.6874067916154212,0.49983317521169784,0.,0.6743995361002216,        443P   1653
0.49982589508151093,0.,0.6613922806452215,0.49981856541132136,       443P   1654
0.,0.6483850252526405,0.4998111846434252,0.,0.6389594722588755,      443P   1655
0.49980583625770997,0.,0.6295339193004993,0.49980045907862913,       443P   1656
0.,0.6201083663814253,0.49979505024484433,0.,0.6106828135055672,     443P   1657
0.4997896068950165,0.,0.6012572606768387,0.49978412616780693,0.,     443P   1658
0.583900461236644,0.49977403361571027,0.,0.5665436619210102,         443P   1659
0.4997638422236761,0.,0.5491868627382389,0.4997535470156598,0.,      443P   1660
0.5318300636966315,0.4997431430156174,0.,0.5144732648044897,         443P   1661
0.4997326252475045,0.,0.5052516467036287,0.4997270371870898,0.,      443P   1662
0.4960300286547725,0.4997214094620202,0.,0.48680841066173247,        443P   1663
0.49971573970819094,0.,0.4775867927283198,0.4997100255614974,0.,     443P   1664
0.46836517485834545,0.49970426465783513,0.,0.45280580773838386,      443P   1665
0.499694544452955,0.,0.4372464407388752,0.49968473511262596,0.,      443P   1666
0.421687073876239,0.4996748262448073,0.,0.40612770716689467,         443P   1667
0.49966480745745856,0.,0.3905683406272617,0.4996546683585392,0.,     443P   1668
0.35607630495781717,0.4996321919832516,0.,0.32158427013512947,       443P   1669
0.4996091059959416,0.,0.2870922363474241,0.4995853179120172,0.,      443P   1670
0.25260020378292686,0.4995607352468859,0.,0.21810817262986337,       443P   1671
0.49953526551595534,0.,0.21190130989637665,0.4995306822218301,       443P   1672
0.,0.2056944471580168,0.4995261013757969,0.,0.19948758445194123,     443P   1673
0.49952150047753274,0.,0.19328072181530762,0.49951685702671467,      443P   1674
0.,0.18707385928527337,0.49951214852301956,0.,                       443P   1675
0.14965789893098713,0.49948376490944174,0.,0.11224457616050268,      443P   1676
0.4997394600017741,0.,0.07481993453224627,0.4987719713012679,0.,     443P   1677
0.03741240873582387,0.49964887262230123,0.,                          443P   1678
1.7778520223007958D-9,0.49999999999878497,0.,0.,8.,0.,0.,0.,0,0;     443P   1679
126,18,3,0,0,1,0,0.,0.,0.,0.,0.14399999999999702,                    445P   1680
0.14399999999999702,0.14399999999999702,0.35135999999999723,         445P   1681
0.35135999999999723,0.35135999999999723,0.5587199999999981,          445P   1682
0.5587199999999981,0.5587199999999981,0.7660799999999983,            445P   1683
0.7660799999999983,0.7660799999999983,0.973439999999998,             445P   1684
0.973439999999998,0.973439999999998,1.,1.,1.,1.,1.,1.,1.,1.,1.,      445P   1685
1.,1.,1.,1.,1.,1.,1.,1.,1.,1.,1.,1.,1.,1.,0.,0.9999999999999984,     445P   1686
0.,0.,0.9518544175427196,0.,0.,0.9038812678215495,0.,                445P   1687
6.3568156572316375D-9,0.8559393374450506,0.,                         445P   1688
1.5510630203645395D-8,0.7869029577028903,0.,                         445P   1689
1.2178258208012303D-8,0.7178930095162014,0.,                         445P   1690
7.843660813028962D-9,0.6487612317888916,0.,                          445P   1691
3.5090634180456045D-9,0.5796294540615815,0.,0.,                      445P   1692
0.510403754122393,0.,2.7003405071537793D-9,0.4412138880662717,       445P   1693
0.,5.400681014307548D-9,0.3720240220101505,0.,                       445P   1694
1.4304169068141128D-8,0.3029066590156641,0.,                         445P   1695
7.152084534070555D-9,0.2338651262905507,0.,0.,                       445P   1696
0.1648235935654375,0.,0.,0.09586162550594833,0.,                     445P   1697
2.9527734272981094D-9,0.026623454715336253,0.,                       445P   1698
3.330983603942804D-9,0.017754985308513334,0.,0.,                     445P   1699
0.008880185208786988,0.,0.,0.,0.,0.49999891718382883,1.,0.,0.,       445P   1700
0.,0,0;                                                              445P   1701
126,12,3,0,0,1,0,0.,0.,0.,0.,0.2335409119067818,                     447P   1702
0.2335409119067818,0.2335409119067818,0.5698398250525484,            447P   1703
0.5698398250525484,0.5698398250525484,0.8770970928721565,            447P   1704
0.8770970928721565,0.8770970928721565,1.,1.,1.,1.,1.,1.,1.,1.,       447P   1705
1.,1.,1.,1.,1.,1.,1.,1.,1.,0.,5.858759299206954D-16,0.,              447P   1706
0.08298343772956861,0.,0.,0.16588975498266126,                       447P   1707
3.6148001771097857D-10,0.,0.24882204328361282,                       447P   1708
2.8220059837581203D-9,0.,0.3682445384369834,                         447P   1709
6.365163374866012D-9,0.,0.48771495130202586,0.,0.,                   447P   1710
0.6071643711904458,2.4338971870167683D-9,0.,0.7162985401184464,      447P   1711
4.6576111825254576D-9,0.,0.8253801412629652,0.,0.,                   447P   1712
0.9345094308445014,9.333749818524046D-11,0.,0.9781611466771162,      447P   1713
1.306724974593367D-10,0.,0.9563292544233029,0.,0.,                   447P   1714
0.9999999999999565,6.061317559372171D-16,0.,0.,                      447P   1715
0.669518318689834,0.,0.,0.,0,0;                                      447P   1716
102,5,439,441,443,445,447;                                           449P   1717
126,30,5,0,0,1,0,0.,0.,0.,0.,0.,0.,1.,1.,1.,1.,1.,2.,2.,2.,2.,       451P   1718
2.,3.,3.,3.,3.,3.,4.,4.,4.,4.,4.,5.,5.,5.,5.,5.,6.,6.,6.,6.,6.,      451P   1719
6.,1.,1.,1.,1.,1.,1.,1.,1.,1.,1.,1.,1.,1.,1.,1.,1.,1.,1.,1.,1.,      451P   1720
1.,1.,1.,1.,1.,1.,1.,1.,1.,1.,1.,-0.0032633180684627054,             451P   1721
7.596439980855598,-9.358690387027078,0.00815885989100592,            451P   1722
7.596685193093098,-9.358484174840871,0.01958103785047454,            451P   1723
7.596930405330599,-9.358277962654663,0.031003215809943162,           451P   1724
7.597175617568099,-9.358071750468454,0.04242539376941178,            451P   1725
7.597420829805598,-9.357865538282248,0.05384757172888041,            451P   1726
7.597666042043099,-9.35765932609604,0.13085234794352057,             451P   1727
7.598811204113099,-9.356432300263272,0.2078565944905894,             451P   1728
7.599734640563957,-9.354568557070746,0.28486031137008705,            451P   1729
7.600436351395674,-9.352068096518469,0.36186349858201344,            451P   1730
7.6009163366082495,-9.348930918606442,0.43886615612636853,           451P   1731
7.601174596201685,-9.345157023334663,0.9655864137153393,             451P   1732
7.602680164765915,-9.31956244310263,1.4932157801434092,              451P   1733
7.5856116222969785,-9.270817393970743,2.0143896699304813,            451P   1734
7.602572883912843,-9.157178166582248,2.5264869061004545,             451P   1735
7.594865412053814,-9.027165983562767,3.027955591618485,              451P   1736
7.595062497560506,-8.85520896408078,3.3615510978797642,              451P   1737
7.59519479887844,-8.74074266342631,3.689591141313159,                451P   1738
7.5954988378784165,-8.610488167725446,4.011236059518492,             451P   1739
7.5957022423533775,-8.465075089130998,4.325646190095583,             451P   1740
7.595532640096263,-8.305133039795775,4.631981870644254,              451P   1741
7.594717658900015,-8.131291631872584,4.852269625388143,              451P   1742
7.594131599713575,-8.00630634919262,5.0683296056657055,              451P   1743
7.593520934396679,-7.873887123220664,5.279651800683261,              451P   1744
7.593224301437299,-7.734046572303741,5.48572619964713,               451P   1745
7.593580339323409,-7.586797314788876,5.686042791763633,              451P   1746
7.5949276865429765,-7.432151969023096,5.8804392487209345,            451P   1747
7.596234942101177,-7.282084601287937,6.070653751152566,              451P   1748
7.596150121671588,-7.1264758715408885,6.249893346498773,             451P   1749
7.60686851130544,-6.958188456226965,6.432879422185746,               451P   1750
7.599552820560761,-6.795185774210439,6.60857982002883,               451P   1751
7.59631526862677,-6.623480137390704,0.,6.,0.,0.,0.,0,0;              451P   1752
126,1,1,0,0,1,0,0.,0.,1.,1.,1.,1.,6.60857982002883,                  453P   1753
7.59631526862677,-6.623480137390704,6.612820767628207,               453P   1754
7.5963109446311865,-6.619248844207135,0.,1.,0.,0.,0.,0,0;            453P   1755
126,40,5,0,0,1,0,0.,0.,0.,0.,0.,0.,1.,1.,1.,1.,1.,2.,2.,2.,2.,       455P   1756
2.,3.,3.,3.,3.,3.,4.,4.,4.,4.,4.,5.,5.,5.,5.,5.,6.,6.,6.,6.,6.,      455P   1757
7.,7.,7.,7.,7.,8.,8.,8.,8.,8.,8.,1.,1.,1.,1.,1.,1.,1.,1.,1.,1.,      455P   1758
1.,1.,1.,1.,1.,1.,1.,1.,1.,1.,1.,1.,1.,1.,1.,1.,1.,1.,1.,1.,1.,      455P   1759
1.,1.,1.,1.,1.,1.,1.,1.,1.,1.,6.612820767628207,                     455P   1760
7.5963109446311865,-6.619248844207135,6.678236158867077,             455P   1761
7.480876861648574,-6.684844820735314,6.742363279258567,              455P   1762
7.364068485198284,-6.749156480339291,6.805202128802676,              455P   1763
7.245885815280316,-6.812183823019066,6.866752707499405,              455P   1764
7.12632885189467,-6.87392684877464,6.927015015348753,                455P   1765
7.005397595041346,-6.934385557606012,6.970671560533862,              455P   1766
6.917787522852866,-6.97818432747161,7.013623941306866,               455P   1767
6.829510550486409,-7.021281014022345,7.055872157667763,              455P   1768
6.7405666779419775,-7.063675617258215,7.097416209616555,             455P   1769
6.65095590521957,-7.105368137179221,7.138256097153238,               455P   1770
6.560678232319188,-7.1463585737853625,7.213488252816969,             455P   1771
6.394368126539694,-7.221868193865837,7.286237449322192,              455P   1772
6.2260124715302805,-7.29490110772253,7.356503686668906,              455P   1773
6.0556112672909475,-7.365457315355442,7.424286964857112,             455P   1774
5.883164513821694,-7.4335368167645735,7.48958728388681,              455P   1775
5.708672211122521,-7.499139611949923,7.524266053509971,              455P   1776
5.6160009335143055,-7.53397896879462,7.558219822373626,              455P   1777
5.522814683052728,-7.568095195297396,7.5914485904777775,             455P   1778
5.429113459737788,-7.60148829145825,7.623952357822423,               455P   1779
5.334897263569488,-7.6341582572771856,7.655731124407563,             455P   1780
5.240166094547825,-7.6661050927542,7.709364392191778,                455P   1781
5.080281445723158,-7.720021970455438,7.760877910462305,              455P   1782
4.919101977769367,-7.771823384050569,7.810271679219148,              455P   1783
4.756627690686451,-7.821509333539593,7.857545698462304,              455P   1784
4.59285858447441,-7.86907981892251,7.902699968191771,                455P   1785
4.4277946591332435,-7.914534840199317,8.002937413664378,             455P   1786
4.061211763586749,-8.015439876650424,8.092307852638228,              455P   1787
3.6900439166170917,-8.105497982238429,8.170811285113318,             455P   1788
3.314291118224274,-8.184709156963326,8.23844771108965,               455P   1789
2.9339533684082935,-8.25307340082512,8.29521713056722,               455P   1790
2.5490306671691516,-8.310590713823807,8.305404130842176,             455P   1791
2.479910880562261,-8.320911535924157,8.315230443764296,              455P   1792
2.4106916640379614,-8.330872295959665,8.324696069333585,             455P   1793
2.3413730175962533,-8.34047299393033,8.333801007550043,              455P   1794
2.2719549412371363,-8.34971362983615,8.342545258413669,              455P   1795
2.2024374349606104,-8.358594203677125,8.395211445329883,             455P   1796
1.7834053607886935,-8.412159397326029,8.438661709317074,             455P   1797
1.3610703272630862,-8.448695545515353,8.452380274420843,             455P   1798
0.9363982675038325,-8.488352284204652,8.477405013865374,             455P   1799
0.510885893189575,-8.49001653363696,8.482018014798188,               455P   1800
0.08549820445621949,-8.485281310099358,0.,8.,0.,0.,0.,0,0;           455P   1801
126,16,4,0,0,1,0,0.,0.,0.,0.,0.,1.,1.,1.,1.,2.,2.,2.,2.,3.,3.,       457P   1802
3.,3.,4.,4.,4.,4.,4.,1.,1.,1.,1.,1.,1.,1.,1.,1.,1.,1.,1.,1.,1.,      457P   1803
1.,1.,1.,8.482018014798188,0.08549820445621949,                      457P   1804
-8.485281310099358,8.286323225031667,0.08549820348643264,            457P   1805
-8.680974242959657,8.084811670978706,0.08549820491132146,            457P   1806
-8.87043949727396,7.877483352639301,0.08549820873088596,             457P   1807
-9.05367707304227,7.664338270013454,0.08549821494512609,             457P   1808
-9.230686970264586,6.9125746147758225,0.085498237972746,             457P   1809
-9.854942305073426,6.093153988487926,0.08549829626597362,            457P   1810
-10.397279353639892,5.219153906849054,0.08549832655311629,           457P   1811
-10.847311385405012,4.307339222780087,0.08549826556248048,           457P   1812
-11.19864722476562,3.3956320024591555,0.08549820457184461,           457P   1813
-11.550035773862948,2.445644648882912,0.08549818424163269,           457P   1814
-11.802463536590121,1.473987336123688,0.08549819263506106,           457P   1815
-11.950923981407332,0.4972702382538138,0.08549821781534608,          457P   1816
-11.990410576774762,0.37218813498735226,0.08549821103454394,         457P   1817
-11.99549233531369,0.24707183428505117,0.08549820317865764,          457P   1818
-11.998784481337832,0.12192133614691043,0.08549819424768715,         457P   1819
-12.00028701484719,-0.003263359427058891,0.08549818424163247,        457P   1820
-11.999999935841767,0.,4.,0.,0.,0.,0,0;                              457P   1821
126,12,4,0,0,1,0,0.,0.,0.,0.,0.,1.,1.,1.,1.,2.,2.,2.,2.,3.,3.,       459P   1822
3.,3.,3.,1.,1.,1.,1.,1.,1.,1.,1.,1.,1.,1.,1.,1.,                     459P   1823
-0.003263359427058891,0.08549818424163247,-11.999999935841767,       459P   1824
-0.003263359493980368,0.7931762395526051,-12.000174047279149,        459P   1825
-0.003263355870702811,1.5008424508780256,-11.9442838480524,          459P   1826
-0.00326334113466938,2.201946509795717,-11.833169697490055,          459P   1827
-0.0032633078633232345,2.8899381078835025,-11.66767195492065,        459P   1828
-0.0032632599126611603,3.880737306619579,-11.429502087482135,        459P   1829
-0.0032633081216918536,4.8446990405958195,-11.079179092162473,       459P   1830
-0.0032633481474877426,5.762309979448897,-10.621315284794601,        459P   1831
-0.0032633210573009873,6.61714555198466,-10.06664047345057,          459P   1832
-0.0032633146644009247,6.8708286576947675,-9.902010467015119,        459P   1833
-0.0032633120333113016,7.1185007878545274,-9.729226093626117,        459P   1834
-0.0032633131640321168,7.3601619424639395,-9.548287353283564,        459P   1835
-0.0032633180684627054,7.596439980855598,-9.358690387027078,0.,      459P   1836
3.,0.,0.,0.,0,0;                                                     459P   1837
102,5,451,453,455,457,459;                                           461P   1838
142,0,213,449,461,1,0,0;                                             463P   1839
144,213,1,0,463,0,0;                                                 465P   1840
128,4,4,4,4,0,0,1,0,0,0.,0.,0.,0.,0.,1.,1.,1.,1.,1.,0.,0.,0.,0.,     467P   1841
0.,1.,1.,1.,1.,1.,1.,1.,1.,1.,1.,1.,1.,1.,1.,1.,1.,1.,1.,1.,1.,      467P   1842
1.,1.,1.,1.,1.,1.,1.,1.,1.,1.,-0.0032633594454587467,                467P   1843
10.469472501992257,-5.999999935841949,-0.003263359442100544,         467P   1844
11.785609508516483,-4.907035737566353,-0.003263359437549518,         467P   1845
12.78389863606602,-3.4254137877879742,-0.0032633594322817316,        467P   1846
13.285729959819093,-1.7107855170689596,-0.0032633594270254918,       467P   1847
13.285498184241634,6.415823250449648D-8,2.345793730218327,           467P   1848
10.469472501992259,-6.005472126501239,1.9178878471037004,            467P   1849
11.785609508516485,-4.911511110146186,1.337818756220206,             467P   1850
12.783898636066022,-3.428537874068777,0.6665254736470843,            467P   1851
13.285729959819095,-1.7123458078818992,-0.0032633594270254918,       467P   1852
13.285498184241634,6.415823250449648D-8,4.740758953771508,           467P   1853
10.469472501992257,-4.744022247787534,3.876584529747106,             467P   1854
11.785609508516483,-3.879847823991337,2.705109931501582,             467P   1855
12.78389863606602,-2.708373226055169,1.349404135646287,              467P   1856
13.285729959819093,-1.3526674305578794,-0.0032633594270254918,       467P   1857
13.285498184241634,6.415823250449648D-8,6.00220883185278,            467P   1858
10.46947250199226,-2.3490570239012207,4.908247815384726,             467P   1859
11.785609508516487,-1.9211511410754838,3.4252745791541344,           467P   1860
12.783898636066024,-1.341082050583605,1.7090825127899834,            467P   1861
13.285729959819097,-0.6697887684636896,-0.0032633594270254918,       467P   1862
13.285498184241634,6.415823250449648D-8,5.996736640573156,           467P   1863
10.469472501992257,6.576110678224723D-8,4.90377244229756,            467P   1864
11.785609508516483,6.5469127008555D-8,3.4221504925191812,            467P   1865
12.78389863606602,6.507331562488616D-8,1.7075222218001667,           467P   1866
13.285729959819093,6.461526069756474D-8,-0.0032633594270254918,      467P   1867
13.285498184241634,6.415823250449648D-8,0.,1.,0.,1.;                 467P   1868
112,3,0,3,1,0.,1.,0.30418190473309037,0.6958180952669096,0.,0.,      469P   1869
0.5002628823096666,0.015539439853440305,0.,0.,0.,0.,0.,0.,1.,        469P   1870
0.6958180952669096,0.3479090476334548,0.11596968254448493,           469P   1871
0.515802322163107,0.015539439853440305,0.0077697199267201525,        469P   1872
0.0025899066422400505,0.,0.,0.,0.,0,0;                               469P   1873
126,27,3,0,0,1,0,0.,0.,0.,0.,1.2741008998173875D-5,                  471P   1874
1.2741008998173875D-5,1.2741008998173875D-5,                         471P   1875
7.704142817832604D-5,7.704142817832604D-5,7.704142817832604D-5,      471P   1876
0.0004628439432535769,0.0004628439432535769,                         471P   1877
0.0004628439432535769,0.0027776590337031948,                         471P   1878
0.0027776590337031948,0.0027776590337031948,0.01666654957641045,     471P   1879
0.01666654957641045,0.01666654957641045,0.09999989283264699,         471P   1880
0.09999989283264699,0.09999989283264699,0.2682526891656454,          471P   1881
0.2682526891656454,0.2682526891656454,0.6211400882948677,            471P   1882
0.6211400882948677,0.6211400882948677,1.,1.,1.,1.,1.,1.,1.,1.,       471P   1883
1.,1.,1.,1.,1.,1.,1.,1.,1.,1.,1.,1.,1.,1.,1.,1.,1.,1.,1.,1.,1.,      471P   1884
1.,1.,1.,1.,1.,0.,0.9999957515084805,0.9999999999999947,0.,          471P   1885
0.9999913884227374,0.9999999998323208,0.,0.9999871399176958,         471P   1886
0.9999999998323208,0.,0.9999656988642363,0.9999999998323208,0.,      471P   1887
0.9999442805505109,0.9999999998345876,0.,0.9999228395061729,         471P   1888
0.999999999830507,0.,0.9997941932401467,0.9999999998060235,0.,       471P   1889
0.9996656829753026,0.999999999815072,0.,0.9995370370370368,          471P   1890
0.9999999998300028,0.,0.9987651614074434,0.9999999999195863,0.,      471P   1891
0.9979931280984101,0.9999999999260683,0.,0.9972212641392753,         471P   1892
0.9999999999366299,0.,0.992590080384463,1.,0.,                       471P   1893
0.9879590903867125,0.9999999995125189,0.,0.9833282984729842,         471P   1894
0.999999999582159,0.,0.955543546990616,1.,0.,0.9277650330057697,     471P   1895
1.,0.,0.8999890895856874,0.9999999992959558,0.,                      471P   1896
0.8439085344488787,0.9999999978744675,0.,0.7878359776419099,         471P   1897
0.99999999791407,0.,0.7317564236121883,0.9999999977745178,0.,        471P   1898
0.6141371721216629,0.9999999974818256,0.,0.4964833316401846,1.,      471P   1899
0.,0.378848593388363,0.9999999984109912,0.,0.25255593840120766,      471P   1900
0.9999999967050314,0.,0.12633131187408705,1.,0.,                     471P   1901
3.898630682172756D-13,0.9999999998294132,0.,0.,                      471P   1902
0.6959067838794021,0.,0.,0.,0,0;                                     471P   1903
126,15,5,0,0,1,0,0.,0.,0.,0.,0.,0.,1.,1.,1.,1.,1.,2.,2.,2.,2.,       473P   1904
2.,3.,3.,3.,3.,3.,3.,1.,1.,1.,1.,1.,1.,1.,1.,1.,1.,1.,1.,1.,1.,      473P   1905
1.,1.,0.3040849404819179,0.9999963647947039,0.,                      473P   1906
0.3045236377117825,0.9302246406923019,0.,0.3053084239986135,         473P   1907
0.8604477044885834,0.,0.30280044081965213,0.7906810029209225,0.,     473P   1908
0.30387509893908726,0.7209045202443471,0.,0.3043064713741004,        473P   1909
0.65113271705056,0.,0.30447333232668117,0.6241439977926111,0.,       473P   1910
0.30463720799055344,0.5971543309032806,0.,0.3047347281598787,        473P   1911
0.5701644706863209,0.,0.30470252262881864,0.543175171445484,0.,      473P   1912
0.3044772211915352,0.5161871874845221,0.,0.30445062675052104,        473P   1913
0.5130015427048196,0.,0.30439627636014405,0.5098165320779514,0.,     473P   1914
0.30432569154442973,0.506631913323449,0.,0.3042503938274033,         473P   1915
0.5034474441608435,0.,0.3041819047330903,0.5002628823096666,0.,      473P   1916
0.,3.,0.,0.,0.,0,0;                                                  473P   1917
102,3,469,471,473;                                                   475P   1918
126,4,4,0,0,1,0,0.,0.,0.,0.,0.,1.,1.,1.,1.,1.,1.,1.,1.,1.,1.,        477P   1919
3.1606546659119905,11.87576965755803,-3.161309155066702,             477P   1920
2.48975409466179,12.558629508454803,-2.4524402730578205,             477P   1921
1.7094142917011128,13.04274044467957,-1.6565535964157965,            477P   1922
0.8590872997522825,13.285659457882458,-0.8206013654509162,           477P   1923
-0.0032633594270254918,13.285498184241634,6.415823250449648D-8,      477P   1924
0.,1.,0.,0.,0.,0,0;                                                  477P   1925
126,20,4,0,0,1,0,0.,0.,0.,0.,0.,1.,1.,1.,1.,2.,2.,2.,2.,3.,3.,       479P   1926
3.,3.,4.,4.,4.,4.,5.,5.,5.,5.,5.,1.,1.,1.,1.,1.,1.,1.,1.,1.,1.,      479P   1927
1.,1.,1.,1.,1.,1.,1.,1.,1.,1.,1.,-0.0032633594270254918,             479P   1928
13.285498184241634,6.415823250449648D-8,0.025258853299054727,        479P   1929
13.285292758282141,6.41471884282224D-8,0.053781066025134945,         479P   1930
13.285087332322648,6.413614435194828D-8,0.08230327875121517,         479P   1931
13.284881906363154,6.412510027567418D-8,0.11082549147729538,         479P   1932
13.284676480403661,6.41140561994001D-8,0.25349059917932226,          479P   1933
13.282598365119219,6.430894952139959D-8,0.3959774804001699,          479P   1934
13.277042960214729,6.428608399065962D-8,0.5382861351398383,          479P   1935
13.268010265690188,6.40454596071802D-8,0.6804165633983273,           479P   1936
13.2555002815456,6.358707637096133D-8,0.9677734457446954,            479P   1937
13.230173962555826,6.199091179506546D-8,1.2528494741824887,          479P   1938
13.190868611410096,6.05782192775186D-8,1.5356446487117077,           479P   1939
13.13758422810841,5.9348998818320704D-8,1.816158969332352,           479P   1940
13.07032081265077,5.830325041747182D-8,2.4034260859851404,           479P   1941
12.929444370931359,5.575377256611233D-8,2.976195568685459,           479P   1942
12.727952863672341,5.690060766648507D-8,3.5249070417131194,          479P   1943
12.4681018532055,6.391271297095299D-8,4.041295955650724,             479P   1944
12.154938418327777,5.517404294435281D-8,4.148444945004313,           479P   1945
12.085051063863549,5.407654824604827D-8,4.255593934357901,           479P   1946
12.015163709399323,5.297905354774374D-8,4.3627429237114885,          479P   1947
11.945276354935094,5.188155884943921D-8,4.469891972277857,           479P   1948
11.87538900047087,-2.539974027571245D-5,0.,5.,0.,0.,0.,0,0;          479P   1949
126,15,5,0,0,1,0,0.,0.,0.,0.,0.,0.,1.,1.,1.,1.,1.,2.,2.,2.,2.,       481P   1950
2.,3.,3.,3.,3.,3.,3.,1.,1.,1.,1.,1.,1.,1.,1.,1.,1.,1.,1.,1.,1.,      481P   1951
1.,1.,4.469891972277857,11.87538900047087,-2.539974027571245D-5,     481P   1952
4.468551608324374,11.8771113181602,-0.48903601233264243,             481P   1953
4.3963684625792165,11.880189959721356,-0.9782188825600263,           481P   1954
4.275570171419173,11.870350113472037,-1.4596043450782263,            481P   1955
4.070186196958987,11.874561940765947,-1.9145766074008619,            481P   1956
3.8132298536084526,11.876258606667689,-2.330419551074923,            481P   1957
3.71366467593375,11.876913503520422,-2.4917651673529044,             481P   1958
3.605670007181531,11.877556506460778,-2.647648989992006,             481P   1959
3.489878874226339,11.877939071290172,-2.797831993586688,             481P   1960
3.366924303942719,11.877812653810013,-2.942075152731413,             481P   1961
3.237439323205216,11.87692870982172,-3.08013944202064,               481P   1962
3.222201588431776,11.876779154640792,-3.096483494689558,             481P   1963
3.2069042553157328,11.876588471823958,-3.112772492328623,            481P   1964
3.1915473238570877,11.876356661371219,-3.1290064349378355,           481P   1965
3.1761307940558403,11.876083723282575,-3.145185322517195,            481P   1966
3.1606546659119905,11.87576965755803,-3.161309155066702,0.,3.,       481P   1967
0.,0.,0.,0,0;                                                        481P   1968
102,3,477,479,481;                                                   483P   1969
142,0,467,475,483,1,0,0;                                             485P   1970
144,467,1,0,485,0,0;                                                 487P   1971
126,9,3,0,0,1,0,0.,0.,0.,0.,0.2133833731250725,                      489P   1972
0.2133833731250725,0.2133833731250725,0.7972637559600702,            489P   1973
0.7972637559600702,0.7972637559600702,1.,1.,1.,1.,1.,1.,1.,1.,       489P   1974
1.,1.,1.,1.,1.,1.,0.,1.5707963267949012,0.,                          489P   1975
9.431677661156258D-12,1.4336658353909744,0.,                         489P   1976
1.1102230246320036D-16,1.0908396068811563,0.,                        489P   1977
1.1102230246320036D-16,0.9537091154772295,0.,0.,                     489P   1978
0.5784792995517618,0.,2.3314683517272073D-15,0.7660942075144956,     489P   1979
0.,2.8865798640432096D-15,0.3908643915890283,0.,                     489P   1980
3.1086244689696096D-15,0.2605762610593521,0.,                        489P   1981
2.553512956653608D-15,0.13028813052967614,0.,                        489P   1982
2.775557561580009D-15,0.,0.,0.3320331654616777,1.,0.,0.,0.,0,0;      489P   1983
126,3,3,0,0,1,0,0.,0.,0.,0.,1.,1.,1.,1.,1.,1.,1.,1.,                 491P   1984
2.775557561580009D-15,0.,0.,0.33333333333172305,                     491P   1985
5.544045514288582D-32,0.,0.6666666666634448,0.,0.,                   491P   1986
0.9999999999951652,0.,0.,0.,1.,0.,0.,0.,0,0;                         491P   1987
126,9,3,0,0,1,0,0.,0.,0.,0.,0.23428227703741533,                     493P   1988
0.23428227703741533,0.23428227703741533,0.5548152773473349,          493P   1989
0.5548152773473349,0.5548152773473349,1.,1.,1.,1.,1.,1.,1.,1.,       493P   1990
1.,1.,1.,1.,1.,1.,0.9999999999951652,0.,0.,1.0000000000061673,       493P   1991
0.13713049140392686,0.,0.9999999999951645,0.47995671991374395,       493P   1992
0.,0.9999999999951643,0.6170872113176709,0.,0.999999999995164,       493P   1993
0.8047021192804044,0.,0.999999999995166,0.9923170272431384,0.,       493P   1994
0.9999999999951646,1.1799319352058724,0.,0.9999999999951626,         493P   1995
1.4405081962652244,0.,0.9999999999951622,1.3102200657355487,0.,      493P   1996
0.999999999995161,1.5707963267949012,0.,0.,0.33013276034385874,      493P   1997
0.,0.,0.,0,0;                                                        493P   1998
112,3,0,3,1,0.,1.,0.9999999999951643,-0.999999999995164,0.,0.,       495P   1999
0.7853973034423606,-0.00015828935903539065,0.,0.,0.,0.,0.,0.,        495P   2000
3.3306690738754696D-16,-0.999999999995164,-0.499999999997582,        495P   2001
-0.16666666666586066,0.7852390140833252,-0.00015828935903539065,     495P   2002
-7.914467951769533D-5,-2.6381559839231773D-5,0.,0.,0.,0.,0,0;        495P   2003
102,4,489,491,493,495;                                               497P   2004
126,1,1,0,0,1,0,0.,0.,1.,1.,1.,1.,4.238702060609797,                 499P   2005
10.469472501992476,-4.243315782583775,4.946479852316441,             499P   2006
9.832292529050596,-4.9497516607063075,0.,1.,0.,0.,0.,0,0;            499P   2007
126,12,4,0,0,1,0,0.,0.,0.,0.,0.,1.,1.,1.,1.,2.,2.,2.,2.,3.,3.,       501P   2008
3.,3.,3.,1.,1.,1.,1.,1.,1.,1.,1.,1.,1.,1.,1.,1.,                     501P   2009
4.946479852316441,9.832292529050596,-4.9497516607063075,             501P   2010
4.737597777841691,9.832292529050598,-5.1585572819036845,             501P   2011
4.518118934658237,9.832292529050598,-5.354695874843815,              501P   2012
4.288043322766082,9.832292529050598,-5.538167439526701,              501P   2013
4.047370942165225,9.832292529050596,-5.708971975952341,              501P   2014
3.7535558138033194,9.832292529050596,-5.916466328142754,             501P   2015
3.3001853716658394,9.832292529049711,-6.2125088250320095,            501P   2016
2.7225893319837784,9.832292529048633,-6.4788261983971385,            501P   2017
2.1224360218633467,9.832292529047967,-6.669437853720568,             501P   2018
1.5226707966363233,9.832292529047303,-6.861267135640702,             501P   2019
0.897494521109762,9.832292529047104,-6.978300263137557,              501P   2020
0.3564317967370201,9.83229252904796,-6.99920590982682,               501P   2021
-0.003263359427052075,9.832292529050596,-6.999999935841769,0.,       501P   2022
3.,0.,0.,0.,0,0;                                                     501P   2023
126,1,1,0,0,1,0,0.,0.,1.,1.,1.,1.,-0.003263359427052075,             503P   2024
9.832292529050596,-6.999999935841769,-0.0032633594270482778,         503P   2025
10.469472501992474,-5.999999935841771,0.,1.,0.,0.,0.,0,0;            503P   2026
126,12,6,0,0,1,0,0.,0.,0.,0.,0.,0.,0.,1.,1.,1.,1.,1.,1.,2.,2.,       505P   2027
2.,2.,2.,2.,2.,1.,1.,1.,1.,1.,1.,1.,1.,1.,1.,1.,1.,1.,               505P   2028
-0.0032633594270482778,10.469472501992474,-5.999999935841771,        505P   2029
0.3875940098919585,10.469472501992474,-6.000001089672316,            505P   2030
0.7784748125828836,10.469472501992474,-5.969443586544594,            505P   2031
1.1663440243478935,10.469472501992474,-5.90833435441347,             505P   2032
1.5482420414943499,10.469472501992474,-5.817061312465317,            505P   2033
1.9212846809348072,10.469472501992472,-5.696393371118011,            505P   2034
2.282663180187015,10.469472501992474,-5.547480432020932,             505P   2035
3.1122095809464354,10.469472501992488,-5.2056699394277555,           505P   2036
3.4812709615088444,10.469472501992374,-4.879367468934282,            505P   2037
3.64331035404939,10.469472501992689,-4.778093409194889,              505P   2038
3.7416877216005555,10.469472501992325,-4.682459863881791,            505P   2039
3.9117773489782537,10.469472501992499,-4.569808637312356,            505P   2040
4.238702060609797,10.469472501992476,-4.243315782583775,0.,2.,       505P   2041
0.,0.,0.,0,0;                                                        505P   2042
102,4,499,501,503,505;                                               507P   2043
142,0,249,497,507,2,0,0;                                             509P   2044
144,249,1,0,509,0,0;                                                 511P   2045
126,10,5,0,0,1,0,0.,0.,0.,0.,0.,0.,1.,1.,1.,1.,1.,2.,2.,2.,2.,       513P   2046
2.,2.,1.,1.,1.,1.,1.,1.,1.,1.,1.,1.,1.,0.9999999969000307,           513P   2047
0.622498514633709,0.,0.9200519461785713,0.6230600320816,0.,          513P   2048
0.8401024561535079,0.6232841726638362,0.,0.7601538583350822,         513P   2049
0.621627553850729,0.,0.6802049576517389,0.6226874124817926,0.,       513P   2050
0.6002559822124094,0.6227971573222597,0.,0.5802047071780702,         513P   2051
0.6228246814270741,0.,0.560153466825359,0.6227951717099462,0.,       513P   2052
0.5401022657683846,0.6227220322857708,0.,0.520051108621255,          513P   2053
0.622618667269443,0.,0.49999999999807854,0.6224984807758579,0.,      513P   2054
0.,2.,0.,0.,0.,0,0;                                                  513P   2055
126,20,4,0,0,1,0,0.,0.,0.,0.,0.,1.,1.,1.,1.,2.,2.,2.,2.,3.,3.,       515P   2056
3.,3.,4.,4.,4.,4.,5.,5.,5.,5.,5.,1.,1.,1.,1.,1.,1.,1.,1.,1.,1.,      515P   2057
1.,1.,1.,1.,1.,1.,1.,1.,1.,1.,1.,0.4997024298107663,                 515P   2058
0.6224987972744075,0.,0.4996826048895695,0.5840202617315787,0.,      515P   2059
0.49966189730059435,0.545541727116334,0.,0.4996402192738698,         515P   2060
0.5070631936027611,0.,0.49961748303942477,0.46858466136494775,       515P   2061
0.,0.49960601848116737,0.44918217958781653,0.,                       515P   2062
0.49959433753416344,0.42977969807251254,0.,0.4995824201430185,       515P   2063
0.4103772168526168,0.,0.49957024625233776,0.3909747359617108,0.,     515P   2064
0.49953824994100254,0.33997971427634205,0.,0.499504411087812,        515P   2065
0.2889846949069377,0.,0.4994683805963749,0.23798967864766368,0.,     515P   2066
0.4994298093703,0.18699466629268632,0.,0.49941217899256196,          515P   2067
0.16368554646247396,0.,0.49939415365345413,0.1403764272362269,       515P   2068
0.,0.49937560531056524,0.11706730885742272,0.,                       515P   2069
0.4993564059214839,0.09375819156953914,0.,0.4993370975926265,        515P   2070
0.07031681538505875,0.,0.49913636456271626,0.04687361308993754,      515P   2071
0.,0.4997488765195868,0.023438635464832408,0.,                       515P   2072
0.4999999994705519,1.944085086767902D-9,0.,0.,5.,0.,0.,0.,0,0;       515P   2073
126,18,3,0,0,1,0,0.,0.,0.,0.,0.143999999999996,                      517P   2074
0.143999999999996,0.143999999999996,0.3513599999999967,              517P   2075
0.3513599999999967,0.3513599999999967,0.558719999999997,             517P   2076
0.558719999999997,0.558719999999997,0.7660799999999972,              517P   2077
0.7660799999999972,0.7660799999999972,0.9734399999999981,            517P   2078
0.9734399999999981,0.9734399999999981,1.,1.,1.,1.,1.,1.,1.,1.,       517P   2079
1.,1.,1.,1.,1.,1.,1.,1.,1.,1.,1.,1.,1.,1.,1.,                        517P   2080
2.7360341222344595D-16,0.,0.,0.048145582457281434,0.,0.,             517P   2081
0.09611873217844769,0.,0.,0.1440606625549469,                        517P   2082
6.951191997133034D-9,0.,0.21309704229710794,                         517P   2083
1.6960908473004915D-8,0.,0.28210699048382315,                        517P   2084
1.331695205618975D-8,0.,0.35123876821110783,                         517P   2085
8.577060295788439D-9,0.,0.4203705459383924,3.837168535387135D-9,     517P   2086
0.,0.48959624587761197,0.,0.,0.5587861119337276,                     517P   2087
2.9528283281204883D-9,0.,0.6279759779898432,                         517P   2088
5.905656656240976D-9,0.,0.6970933409843564,                          517P   2089
1.5641640404865536D-8,0.,0.7661348737094484,7.82082020243278D-9,     517P   2090
0.,0.8351764064345406,0.,0.,0.90413837449405,0.,0.,                  517P   2091
0.9733765452846632,3.228864279441254D-9,0.,0.9822450146914862,       517P   2092
3.6424379448635416D-9,0.,0.9911198147912123,0.,0.,                   517P   2093
0.9999999999999996,0.,0.,0.49999891665377905,1.,0.,0.,0.,0,0;        517P   2094
126,12,3,0,0,1,0,0.,0.,0.,0.,0.24883200000000016,                    519P   2095
0.24883200000000016,0.24883200000000016,0.6071500799999999,          519P   2096
0.6071500799999999,0.6071500799999999,0.9345250133333333,            519P   2097
0.9345250133333333,0.9345250133333333,1.,1.,1.,1.,1.,1.,1.,1.,       519P   2098
1.,1.,1.,1.,1.,1.,1.,1.,1.,1.,0.,0.,1.,0.08298701085175579,0.,       519P   2099
0.999999999589604,0.1658899185664759,0.,0.9999999967676356,          519P   2100
0.24882110921424996,0.,0.9999999927040016,0.36824202374704446,       519P   2101
0.,1.,0.4877153511974734,0.,0.9999999972078657,                      519P   2102
0.6071657244375331,0.,0.9999999946568507,0.7163007643889262,0.,      519P   2103
1.,0.8253783228138717,0.,0.9999999999369932,0.9345080024388273,      519P   2104
0.,0.9999999999243919,0.9563339383638185,0.,1.,                      519P   2105
0.9781636870174572,0.,1.,0.9999999999999999,0.,0.,                   519P   2106
0.6224818234496001,0.,0.,0.,0,0;                                     519P   2107
102,4,513,515,517,519;                                               521P   2108
126,10,5,0,0,1,0,0.,0.,0.,0.,0.,0.,1.,1.,1.,1.,1.,2.,2.,2.,2.,       523P   2109
2.,2.,1.,1.,1.,1.,1.,1.,1.,1.,1.,1.,1.,9.052562394879793,            523P   2110
6.329825777286459,2.0195204141770672D-8,9.05141983747683,            523P   2111
6.33475446387918,-1.134768949006839,8.870496198077294,               523P   2112
6.3367268358353295,-2.270901677305805,8.520440390023811,             523P   2113
6.322176439139315,-3.378448442755616,7.990577633996499,              523P   2114
6.331485073738779,-4.400924055914721,7.32272966126913,               523P   2115
6.332448025738213,-5.319925928083978,7.155209239190539,              523P   2116
6.332689664726045,-5.550455440908843,6.978912134798881,              523P   2117
6.332430605144357,-5.774529853736556,6.7941195338764135,             523P   2118
6.331788471491545,-5.99169050543099,6.601112622205393,               523P   2119
6.3308808882660035,-6.201478734856014,6.39718097629184,              523P   2120
6.329828259275586,-6.406423381293076,0.,2.,0.,0.,0.,0,0;             523P   2121
126,20,4,0,0,1,0,0.,0.,0.,0.,0.,1.,1.,1.,1.,2.,2.,2.,2.,3.,3.,       525P   2122
3.,3.,4.,4.,4.,4.,5.,5.,5.,5.,5.,1.,1.,1.,1.,1.,1.,1.,1.,1.,1.,      525P   2123
1.,1.,1.,1.,1.,1.,1.,1.,1.,1.,1.,6.39718097629184,                   525P   2124
6.329828259275586,-6.406423381293076,6.561846015169853,              525P   2125
5.991512076061156,-6.571640882166686,6.714091446188489,              525P   2126
5.642757935556414,-6.724472038730462,6.853917269347744,              525P   2127
5.283565837761358,-6.864916850984406,6.981323484647622,              525P   2128
4.913935782675989,-6.992975318928517,7.045412214465199,              525P   2129
4.727924497736911,-7.057392598772816,7.1061460356901875,             525P   2130
4.539794892627166,-7.1184618303301885,7.163524948322586,             525P   2131
4.349546967346754,-7.17618301360063,7.217548952362394,               525P   2132
4.1571807218956724,-7.230556148584141,7.359759111891789,             525P   2133
3.650518880338897,-7.373685323256321,7.477658093898356,              525P   2134
3.1336601454409188,-7.492548054110835,7.571245898382095,             525P   2135
2.6066045172017382,-7.587144341147683,7.640522525343007,             525P   2136
2.069351995621355,-7.657474184366863,7.672024367345866,              525P   2137
1.8245899565695414,-7.689455449463329,7.69827278245902,              525P   2138
1.5787974848614548,-7.716189499421784,7.719267770682466,             525P   2139
1.3319745804970955,-7.7376763342422255,7.735009332016206,            525P   2140
1.0841212434764633,-7.753915953924655,7.750823606927275,             525P   2141
0.8350732787209083,-7.7702211243704555,7.759064828241645,            525P   2142
0.5853434172775972,-7.783408210992683,7.7718863655630805,            525P   2143
0.33540170603637814,-7.781278874591396,7.774911227167152,            525P   2144
0.08549820496953352,-7.778174535358138,0.,5.,0.,0.,0.,0,0;           525P   2145
126,16,4,0,0,1,0,0.,0.,0.,0.,0.,1.,1.,1.,1.,2.,2.,2.,2.,3.,3.,       527P   2146
3.,3.,4.,4.,4.,4.,4.,1.,1.,1.,1.,1.,1.,1.,1.,1.,1.,1.,1.,1.,1.,      527P   2147
1.,1.,1.,7.774911227167152,0.08549820496953352,                      527P   2148
-7.778174535358138,7.954296417393771,0.08549820397512077,            527P   2149
-7.598787643266547,8.127972902185054,0.08549820543619222,            527P   2150
-7.414068717147963,8.295940681540998,0.08549820935274786,            527P   2151
-7.224017757002385,8.458199755461607,0.08549821572478773,            527P   2152
-7.028634762829813,9.030433812370559,0.08549823933715403,            527P   2153
-6.339518078862621,9.527576106892228,0.08549829911063535,            527P   2154
-5.588382504766694,9.940105469345337,0.08549833016686668,            527P   2155
-4.787215763263915,10.262163322089952,0.08549826762748043,           527P   2156
-3.951385636199671,10.584269492093258,0.08549820508809439,           527P   2157
-3.1156540175711465,10.815661607925612,0.08549818424163222,          527P   2158
-2.2448322767927267,10.951750349008421,0.08549819284819704,          527P   2159
-1.3541464067635232,10.987946394763087,0.08549821866789195,          527P   2160
-0.4588224003826469,10.992604673423461,0.08549821171490318,          527P   2161
-0.34416380572169397,10.995622473945232,0.08549820365953034,         527P   2162
-0.22947386341123044,10.996999796328405,0.08549819450177343,         527P   2163
-0.1147525734512563,10.996736640572976,0.08549818424163247,          527P   2164
6.415823605721016D-8,0.,4.,0.,0.,0.,0,0;                             527P   2165
126,12,4,0,0,1,0,0.,0.,0.,0.,0.,1.,1.,1.,1.,2.,2.,2.,2.,3.,3.,       529P   2166
3.,3.,3.,1.,1.,1.,1.,1.,1.,1.,1.,1.,1.,1.,1.,1.,                     529P   2167
10.996736640572976,0.08549818424163247,6.415823605721016D-8,         529P   2168
10.996917121751277,0.7491289625711887,6.423187204430303D-8,          529P   2169
10.943285797181543,1.4127474543805345,6.044761372784801D-8,          529P   2170
10.83669365051051,2.069925894793198,4.500152329311826D-8,            529P   2171
10.677991665384917,2.7142365189327076,1.0089662925386871D-8,         529P   2172
10.449605592170098,3.6421372443279707,-4.0225362480320046D-8,        529P   2173
10.113772365812542,4.5437175930371785,1.0658713766164832D-8,         529P   2174
9.675122405398277,5.399830545989926,5.2305154637307146D-8,           529P   2175
9.144402939607488,6.194498320038369,2.4159254829714528D-8,           529P   2176
9.121442803425566,6.228330184350392,2.3168242157728567D-8,           529P   2177
9.09848266724364,6.2621620486624145,2.2177229485742602D-8,           529P   2178
9.075522531061715,6.295993912974437,2.1186216813756637D-8,           529P   2179
9.052562394879793,6.329825777286459,2.0195204141770672D-8,0.,3.,     529P   2180
0.,0.,0.,0,0;                                                        529P   2181
102,4,523,525,527,529;                                               531P   2182
142,0,75,521,531,1,0,0;                                              533P   2183
144,75,1,0,533,0,0;                                                  535P   2184
126,10,5,0,0,1,0,0.,0.,0.,0.,0.,0.,1.,1.,1.,1.,1.,2.,2.,2.,2.,       537P   2185
2.,2.,1.,1.,1.,1.,1.,1.,1.,1.,1.,1.,1.,0.4997024310261405,           537P   2186
0.6225011562173636,0.,0.47971083550729254,0.6226206275761481,0.,     537P   2187
0.4597191914812182,0.6227231483098894,0.,0.4397275038075854,         537P   2188
0.6227955330929698,0.,0.41973577734606216,0.6228245965997707,0.,     537P   2189
0.39974401695631606,0.6227971535046739,0.,0.31979504185208213,       537P   2190
0.6226874059244757,0.,0.23984614147841624,0.6216275344480267,0.,     537P   2191
0.1598975440407563,0.6232842143928724,0.,0.07994805429825882,        537P   2192
0.623060052974091,0.,4.014772114895526D-9,0.6224985049507085,0.,     537P   2193
0.,2.,0.,0.,0.,0,0;                                                  537P   2194
126,12,3,0,0,1,0,0.,0.,0.,0.,0.24883200000000028,                    539P   2195
0.24883200000000028,0.24883200000000028,0.60715008,0.60715008,       539P   2196
0.60715008,0.9345250133333337,0.9345250133333337,                    539P   2197
0.9345250133333337,1.,1.,1.,1.,1.,1.,1.,1.,1.,1.,1.,1.,1.,1.,1.,     539P   2198
1.,1.,3.1322164196612107D-16,1.,0.,0.,0.9170129891017096,0.,         539P   2199
7.063704852082356D-10,0.8341100814348235,0.,                         539P   2200
3.2324559468998927D-9,0.7511788907946108,0.,                         539P   2201
6.870019011735872D-9,0.6317579762727047,0.,0.,                       539P   2202
0.5122846487976859,0.,2.676478712769614D-9,0.3928342755684125,       539P   2203
0.,5.121825707710645D-9,0.2836992356268744,0.,0.,                    539P   2204
0.17462167716680393,0.,6.300725588912805D-11,                        539P   2205
0.06549199754261842,0.,7.560870706695357D-11,                        539P   2206
0.04366606161778144,0.,0.,0.02183631297029803,0.,                    539P   2207
2.7360341222344595D-16,0.,0.,0.37751546988157786,1.,0.,0.,0.,0,      539P   2208
0;                                                                   539P   2209
126,18,3,0,0,1,0,0.,0.,0.,0.,0.143999999999996,                      541P   2210
0.143999999999996,0.143999999999996,0.3513599999999967,              541P   2211
0.3513599999999967,0.3513599999999967,0.558719999999997,             541P   2212
0.558719999999997,0.558719999999997,0.7660799999999972,              541P   2213
0.7660799999999972,0.7660799999999972,0.9734399999999981,            541P   2214
0.9734399999999981,0.9734399999999981,1.,1.,1.,1.,1.,1.,1.,1.,       541P   2215
1.,1.,1.,1.,1.,1.,1.,1.,1.,1.,1.,1.,1.,1.,1.,                        541P   2216
2.7360341222344595D-16,0.,0.,0.048145582457281434,0.,0.,             541P   2217
0.09611873217844769,0.,0.,0.1440606625549469,                        541P   2218
6.951191997133034D-9,0.,0.21309704229710794,                         541P   2219
1.6960908473004915D-8,0.,0.28210699048382315,                        541P   2220
1.331695205618975D-8,0.,0.35123876821110783,                         541P   2221
8.577060295788439D-9,0.,0.4203705459383924,3.837168535387135D-9,     541P   2222
0.,0.48959624587761197,0.,0.,0.5587861119337276,                     541P   2223
2.9528283281204883D-9,0.,0.6279759779898432,                         541P   2224
5.905656656240976D-9,0.,0.6970933409843564,                          541P   2225
1.5641640404865536D-8,0.,0.7661348737094484,7.82082020243278D-9,     541P   2226
0.,0.8351764064345406,0.,0.,0.90413837449405,0.,0.,                  541P   2227
0.9733765452846632,3.228864279441254D-9,0.,0.9822450146914862,       541P   2228
3.6424379448635416D-9,0.,0.9911198147912123,0.,0.,                   541P   2229
0.9999999999999996,0.,0.,0.,0.49999891665377905,0.,0.,0.,0,0;        541P   2230
126,20,4,0,0,1,0,0.,0.,0.,0.,0.,1.,1.,1.,1.,2.,2.,2.,2.,3.,3.,       543P   2231
3.,3.,4.,4.,4.,4.,5.,5.,5.,5.,5.,1.,1.,1.,1.,1.,1.,1.,1.,1.,1.,      543P   2232
1.,1.,1.,1.,1.,1.,1.,1.,1.,1.,1.,0.4999999994705519,                 543P   2233
1.944085086767902D-9,0.,0.4997488765195868,0.023438635464832408,     543P   2234
0.,0.49913636456271626,0.04687361308993754,0.,                       543P   2235
0.4993370975926265,0.07031681538505875,0.,0.4993564059214839,        543P   2236
0.09375819156953914,0.,0.49937560531056524,0.11706730885742272,      543P   2237
0.,0.49939415365345413,0.1403764272362269,0.,                        543P   2238
0.49941217899256196,0.16368554646247396,0.,0.4994298093703,          543P   2239
0.18699466629268632,0.,0.4994683805963749,0.23798967864766368,       543P   2240
0.,0.499504411087812,0.2889846949069377,0.,0.49953824994100254,      543P   2241
0.33997971427634205,0.,0.49957024625233776,0.3909747359617108,       543P   2242
0.,0.4995824201430185,0.4103772168526168,0.,0.49959433753416344,     543P   2243
0.42977969807251254,0.,0.49960601848116737,0.44918217958781653,      543P   2244
0.,0.49961748303942477,0.46858466136494775,0.,                       543P   2245
0.4996402192738698,0.5070631936027629,0.,0.49966189730059435,        543P   2246
0.5455417271163377,0.,0.4996826048895695,0.5840202617315845,0.,      543P   2247
0.4997024298107663,0.6224987972744155,0.,0.,5.,0.,0.,0.,0,0;         543P   2248
102,4,537,539,541,543;                                               545P   2249
126,10,5,0,0,1,0,0.,0.,0.,0.,0.,0.,1.,1.,1.,1.,1.,2.,2.,2.,2.,       547P   2250
2.,2.,1.,1.,1.,1.,1.,1.,1.,1.,1.,1.,1.,6.397170892671138,            547P   2251
6.329848974146599,-6.406413263820534,6.195721379257698,              547P   2252
6.330898100459428,-6.606663735969438,5.986491546565105,              547P   2253
6.331798269791335,-6.7990259928449515,5.769935644996389,             547P   2254
6.332433777774272,-6.983220985483011,5.546507924954575,              547P   2255
6.332688920040187,-7.158969664919551,5.316662636842692,              547P   2256
6.332447992221033,-7.325992982190505,4.398419725297011,              547P   2257
6.33148314392005,-7.993493048670492,3.373857025062126,               547P   2258
6.322179545135884,-8.524312654260036,2.2689664168195023,             547P   2259
6.3367239259655,-8.873150406168913,1.1307467558641588,               547P   2260
6.334756519407696,-9.055030908615642,-0.0032633024904900726,         547P   2261
6.329825692255872,-9.05582574881311,0.,2.,0.,0.,0.,0,0;              547P   2262
126,12,4,0,0,1,0,0.,0.,0.,0.,0.,1.,1.,1.,1.,2.,2.,2.,2.,3.,3.,       549P   2263
3.,3.,3.,1.,1.,1.,1.,1.,1.,1.,1.,1.,1.,1.,1.,1.,                     549P   2264
-0.0032633024904900726,6.329825692255872,-9.05582574881311,          549P   2265
-0.0032633090059018158,5.825673927053245,-9.403519298316155,         549P   2266
-0.0032633278748311597,5.2956434844672415,-9.713613420261613,        549P   2267
-0.0032633375856457904,4.744147806109552,-9.983683454064625,         549P   2268
-0.003263316626713396,4.17560033359187,-10.211304739140335,          549P   2269
-0.00326328569024186,3.365117026886623,-10.535921431427411,          549P   2270
-0.0032633145020520963,2.5204439749685283,-10.77469997887242,        549P   2271
-0.0032633594160246587,1.6548069893882573,-10.922501184805776,       549P   2272
-0.0032633583438602958,0.7834917025798097,-10.977898966759405,       549P   2273
-0.0032633585324800566,0.609169482539607,-10.98898360675834,         549P   2274
-0.0032633587758873106,0.4347298228031766,-10.996361981605045,       549P   2275
-0.003263359074082058,0.26017272337051844,-11.000034091299522,       549P   2276
-0.0032633594270642997,0.0854981842416325,-10.999999935841771,       549P   2277
0.,3.,0.,0.,0.,0,0;                                                  549P   2278
126,12,4,0,0,1,0,0.,0.,0.,0.,0.,1.,1.,1.,1.,2.,2.,2.,2.,3.,3.,       551P   2279
3.,3.,3.,1.,1.,1.,1.,1.,1.,1.,1.,1.,1.,1.,1.,1.,                     551P   2280
-0.0032633594270642997,0.0854981842416325,-10.999999935841771,       551P   2281
0.6187994556167876,0.0854981842416325,-11.001456325141113,           551P   2282
1.2409872461798805,0.08549818424163261,-10.954419133416778,          551P   2283
1.8578239320823127,0.08549820277009346,-10.860249487601408,          551P   2284
2.463833433144182,0.08549825835547564,-10.72030851462765,            551P   2285
3.3366125749759803,0.08549833839842591,-10.51882481377121,           551P   2286
4.187746936449445,0.0854983456534169,-10.222499989475784,            551P   2287
5.001200902986319,0.08549831359320213,-9.83589539431113,             551P   2288
5.764027783710686,0.08549827569053838,-9.366390785483649,            551P   2289
6.314122003422465,0.08549824448969327,-9.027417712363672,            551P   2290
6.832633983902469,0.08549822230257743,-8.649723979636093,            551P   2291
7.319563725150698,0.08549820912919084,-8.233309587300916,            551P   2292
7.774911227167148,0.08549820496953342,-7.7781745353581355,0.,3.,     551P   2293
0.,0.,0.,0,0;                                                        551P   2294
126,20,4,0,0,1,0,0.,0.,0.,0.,0.,1.,1.,1.,1.,2.,2.,2.,2.,3.,3.,       553P   2295
3.,3.,4.,4.,4.,4.,5.,5.,5.,5.,5.,1.,1.,1.,1.,1.,1.,1.,1.,1.,1.,      553P   2296
1.,1.,1.,1.,1.,1.,1.,1.,1.,1.,1.,7.774911227167148,                  553P   2297
0.08549820496953342,-7.7781745353581355,7.7718863655630805,          553P   2298
0.33540170603637814,-7.781278874591396,7.759064828241645,            553P   2299
0.5853434172775972,-7.783408210992683,7.750823606927275,             553P   2300
0.8350732787209083,-7.7702211243704555,7.735009332016206,            553P   2301
1.0841212434764633,-7.753915953924655,7.719267770682466,             553P   2302
1.3319745804970955,-7.7376763342422255,7.69827278245902,             553P   2303
1.5787974848614548,-7.716189499421784,7.672024367345866,             553P   2304
1.8245899565695414,-7.689455449463329,7.640522525343007,             553P   2305
2.069351995621355,-7.657474184366863,7.571245898382095,              553P   2306
2.6066045172017382,-7.587144341147683,7.477658093898356,             553P   2307
3.1336601454409188,-7.492548054110835,7.359759111891789,             553P   2308
3.650518880338897,-7.373685323256321,7.217548952362394,              553P   2309
4.1571807218956724,-7.230556148584141,7.163524948322586,             553P   2310
4.349546967346754,-7.17618301360063,7.1061460356901875,              553P   2311
4.539794892627166,-7.1184618303301885,7.045412214465199,             553P   2312
4.727924497736911,-7.057392598772816,6.981323484647622,              553P   2313
4.913935782675989,-6.992975318928517,6.853917269347737,              553P   2314
5.283565837761377,-6.8649168509843985,6.714091446188473,             553P   2315
5.64275793555645,-6.724472038730448,6.561846015169829,               553P   2316
5.991512076061207,-6.571640882166662,6.397170892671138,              553P   2317
6.329848974146599,-6.406413263820534,0.,5.,0.,0.,0.,0,0;             553P   2318
102,4,547,549,551,553;                                               555P   2319
142,0,75,545,555,1,0,0;                                              557P   2320
144,75,1,0,557,0,0;                                                  559P   2321
128,6,4,3,3,0,0,1,0,0,0.,0.,0.,0.,0.2968872385391629,                561P   2322
0.4999999999999999,0.7031240046189032,1.,1.,1.,1.,0.,0.,0.,0.,       561P   2323
0.5,1.,1.,1.,1.,1.,1.,1.,1.,1.,1.,1.,1.,1.,1.,1.,1.,1.,1.,1.,1.,     561P   2324
1.,1.,1.,1.,1.,1.,1.,1.,1.,1.,1.,1.,1.,1.,1.,1.,1.,1.,1.,            561P   2325
-0.8571487172006335,8.830736011107316,-5.314084462457371,            561P   2326
-0.415233762857789,8.564578726954261,-4.848803266978511,             561P   2327
0.8601702610497235,8.187133416069287,-3.7266587819300874,            561P   2328
2.2687090098608,8.028586581966357,-2.2729904070462617,               561P   2329
3.7231914170714457,8.187166956599711,-0.8644525451904379,            561P   2330
4.845453194809192,8.564582054835153,0.4122742733602563,              561P   2331
5.312366355223479,8.830914277840137,0.8532300126645379,              561P   2332
-0.656747293334676,8.954797310320876,-5.743057323396915,             561P   2333
-0.08662772998070312,8.700897195949796,-5.2724078063896,             561P   2334
1.204838467273875,8.326280287291285,-4.108237489997173,              561P   2335
2.6431264268526338,8.173092514612348,-2.646885757100214,             561P   2336
4.105341142230143,8.32632651327702,-1.2082734518205775,              561P   2337
5.268840150843012,8.700863893086153,0.08416012511136783,             561P   2338
5.7416705411053774,8.954970476775767,0.6550989914896858,             561P   2339
-0.000445328762230246,9.242337468212444,-6.482681297992471,          561P   2340
0.6614459424336415,9.02232670315353,-6.066039328658245,              561P   2341
1.8869364484137114,8.684517201589554,-4.973404074234846,             561P   2342
3.437731249564275,8.532045773744478,-3.4407163970789103,             561P   2343
4.970486966031072,8.684529311163335,-1.889625699589918,              561P   2344
6.063204361720146,9.022396112348634,-0.6647991188146868,             561P   2345
6.478429538943449,9.242279340687215,-0.0039246394692761255,          561P   2346
0.8509769577702104,9.513114767301937,-6.7272470144110725,            561P   2347
1.3552714539402566,9.343839237223342,-6.556027143978014,             561P   2348
2.55853554339371,9.077948825180085,-5.658950229753856,               561P   2349
4.148596799489897,8.953363063499511,-4.15159649904429,               561P   2350
5.655884672590753,9.077971166530423,-2.561701233363787,              561P   2351
6.552673267456974,9.343864571901594,-1.3586958396660807,             561P   2352
6.724102291400531,9.513108421958744,-0.8536969583398415,             561P   2353
1.1976591810061457,9.670666891342542,-6.808765515978377,             561P   2354
1.6958218706622181,9.485855714917147,-6.684672229127407,             561P   2355
2.8587389931443328,9.251968912716679,-5.900052908881174,             561P   2356
4.437464525650357,9.14250100265639,-4.440696078622931,               561P   2357
5.896748526154635,9.251982508393894,-2.8620483925173748,             561P   2358
6.680870750725283,9.48584492998989,-1.6995637046237202,              561P   2359
6.805103870089061,9.671009120324207,-1.200463996345802,0.,1.,0.,     561P   2360
1.;                                                                  561P   2361
126,25,5,0,0,1,0,0.,0.,0.,0.,0.,0.,1.,1.,1.,1.,1.,2.,2.,2.,2.,       563P   2362
2.,3.,3.,3.,3.,3.,4.,4.,4.,4.,4.,5.,5.,5.,5.,5.,5.,1.,1.,1.,1.,      563P   2363
1.,1.,1.,1.,1.,1.,1.,1.,1.,1.,1.,1.,1.,1.,1.,1.,1.,1.,1.,1.,1.,      563P   2364
1.,0.9875033096035419,0.44237596315341077,0.,0.9686815127853039,     563P   2365
0.4865860052834432,0.,0.9512946611315329,0.538740200735599,0.,       563P   2366
0.9292754246915277,0.5763610133586252,0.,0.9090327090721664,         563P   2367
0.6195712147593501,0.,0.8877010213027877,0.6583609159234739,0.,      563P   2368
0.8672287422565095,0.6955878618144428,0.,0.8462447835659849,         563P   2369
0.7304725108899701,0.,0.8247945689149317,0.7629272423931959,0.,      563P   2370
0.8029235219870674,0.7928644355672583,0.,0.7806770664661092,         563P   2371
0.8201964696552968,0.,0.7585987279302661,0.8473219549219466,0.,      563P   2372
0.736099785557958,0.8714963403743331,0.,0.7134364642467066,          563P   2373
0.8946719248437489,0.,0.6906554402402121,0.9120367902242017,0.,      563P   2374
0.6681499265726233,0.9276564827446854,0.,0.6604209189850632,         563P   2375
0.933020711430567,0.,0.6526658494078899,0.9380608664631108,0.,       563P   2376
0.6448881408478325,0.9427853029252913,0.,0.63709121631162,           563P   2377
0.9472023759000825,0.,0.629278498805981,0.9513204404704589,0.,       563P   2378
0.603684363726334,0.9648110473949819,0.,0.577879681187468,           563P   2379
0.9740604714675523,0.,0.5520023444725053,0.9845910808814025,0.,      563P   2380
0.5259683219711033,0.9826951917071306,0.,0.5000009844537382,         563P   2381
0.9853822505163167,0.,0.,5.,0.,0.,0.,0,0;                            563P   2382
126,20,5,0,0,1,0,0.,0.,0.,0.,0.,0.,1.,1.,1.,1.,1.,2.,2.,2.,2.,       565P   2383
2.,3.,3.,3.,3.,3.,4.,4.,4.,4.,4.,4.,1.,1.,1.,1.,1.,1.,1.,1.,1.,      565P   2384
1.,1.,1.,1.,1.,1.,1.,1.,1.,1.,1.,1.,0.5000009844537384,              565P   2385
0.9853822505163006,0.,0.47832167292775174,0.9840897502108625,0.,     565P   2386
0.4566222586444494,0.9850930763520498,0.,0.43499022962225087,        565P   2387
0.9771158489774272,0.,0.41341154477404074,0.9710097511645732,0.,     565P   2388
0.39195490833538915,0.9615809836250273,0.,0.3686019119696333,        565P   2389
0.9513188917676136,0.,0.3453582158861164,0.9384700200963763,0.,      565P   2390
0.32230128378704764,0.9228158139086291,0.,0.29950857937463615,       565P   2391
0.9041377185016868,0.,0.2763057345708509,0.8822171791728632,0.,      565P   2392
0.23721879905800208,0.845447880750777,0.,0.19915287142561722,        565P   2393
0.7996849669551453,0.,0.16216496194920504,0.7467552791186027,0.,     565P   2394
0.12644950700973845,0.6873060297931767,0.,0.09233836909365445,       565P   2395
0.6208048027502885,0.,0.07538608658230955,0.5877555508913948,0.,     565P   2396
0.05931028256315226,0.5513639309788597,0.,0.04150651389388869,       565P   2397
0.5205458282554674,0.,0.02758376473715321,0.478721227159531,0.,      565P   2398
0.012469240729652982,0.4423984033978782,0.,0.,4.,0.,0.,0.,0,0;       565P   2399
126,10,5,0,0,1,0,0.,0.,0.,0.,0.,0.,1.,1.,1.,1.,1.,2.,2.,2.,2.,       567P   2400
2.,2.,1.,1.,1.,1.,1.,1.,1.,1.,1.,1.,1.,0.012469240727040235,         567P   2401
0.44239840367559174,0.,0.032022287432886716,0.38568588854210195,     567P   2402
0.,0.05158132201949043,0.3289686102566084,0.,                        567P   2403
0.06946322734154733,0.26832265148944556,0.,0.08784789009930041,      567P   2404
0.2090014483542215,0.,0.10580024953815509,0.14869795230474994,       567P   2405
0.,0.1137363715644558,0.12203984617161642,0.,                        567P   2406
0.12161301235690741,0.09525869121315166,0.,0.12945225761073592,      567P   2407
0.06840030314708147,0.,0.13727619302116736,0.041510497691131854,     567P   2408
0.,0.14510690428342773,0.014635090563028662,0.,0.,2.,0.,0.,0.,0,     567P   2409
0;                                                                   567P   2410
126,20,5,0,0,1,0,0.,0.,0.,0.,0.,0.,1.,1.,1.,1.,1.,2.,2.,2.,2.,       569P   2411
2.,3.,3.,3.,3.,3.,4.,4.,4.,4.,4.,4.,1.,1.,1.,1.,1.,1.,1.,1.,1.,      569P   2412
1.,1.,1.,1.,1.,1.,1.,1.,1.,1.,1.,1.,0.14510690424522518,             569P   2413
0.014635090472738426,0.,0.15846958433618888,                         569P   2414
0.047943621866467924,0.,0.17213820267898078,0.08043757048980561,     569P   2415
0.,0.18617480126865255,0.11180218271286083,0.,                       569P   2416
0.20064142210025585,0.14172270490574282,0.,0.2156001071688423,       569P   2417
0.16988438343856085,0.,0.2299825064312415,0.19696112866725085,       569P   2418
0.,0.2447931019375273,0.22246403807864415,0.,                        569P   2419
0.26000881473089227,0.24625803502710428,0.,0.27560656585452875,      569P   2420
0.2682080428669947,0.,0.2915632763516292,0.2881789849526788,0.,      569P   2421
0.31105736439749876,0.3132496128917617,0.,0.3311704803697786,        569P   2422
0.3334631496191722,0.,0.3513571409231312,0.35259220030759564,0.,     569P   2423
0.372023076489426,0.36779274543308754,0.,0.3928888685356101,         569P   2424
0.3802109127996781,0.,0.4139858784577721,0.39276668827985883,0.,     569P   2425
0.43532350751055304,0.40252525513699783,0.,0.4568259354202161,       569P   2426
0.40880042073811923,0.,0.47841286693079976,0.41165264217695047,      569P   2427
0.,0.49999953180411727,0.4118890262739221,0.,0.,4.,0.,0.,0.,0,0;     569P   2428
126,20,5,0,0,1,0,0.,0.,0.,0.,0.,0.,1.,1.,1.,1.,1.,2.,2.,2.,2.,       571P   2429
2.,3.,3.,3.,3.,3.,4.,4.,4.,4.,4.,4.,1.,1.,1.,1.,1.,1.,1.,1.,1.,      571P   2430
1.,1.,1.,1.,1.,1.,1.,1.,1.,1.,1.,1.,0.4999995318041214,              571P   2431
0.41188902627233187,0.,0.5177722741304776,0.41171757001651,0.,       571P   2432
0.5355439580261129,0.4095271692664942,0.,0.5532694701534018,         571P   2433
0.40526689579289,0.,0.5709036971465673,0.398885821366303,0.,         571P   2434
0.5884015256398322,0.39033301775733903,0.,0.6058912565531669,        571P   2435
0.3817841721829893,0.,0.6232470922813028,0.3711539733351468,0.,      571P   2436
0.6404230323807154,0.358455008668835,0.,0.65737307640788,            571P   2437
0.34369986563907756,0.,0.674051223919272,0.3269011317008979,0.,      571P   2438
0.6935250525215532,0.3072865033242164,0.,0.7131562329166307,         571P   2439
0.2858381240312156,0.,0.732021973545606,0.257758919369052,0.,        571P   2440
[truncated: 977,508 more chars]
